# Supplementary material for: Diaqua­bis(2-pyridylphospho­nato N-oxide-κ2 O 1,O 2)cobalt(II)
Source: Acta Crystallogr Sect E Struct Rep Online. 2008 Nov 13;64(Pt 12):m1550–1. doi: 10.1107/S1600536808037185 (PMC2960075; doi:10.1107/S1600536808037185)
Supplement: Supplementary file 1 [file e-64-m1550-sup1.cif]

##############################################################################
###                                                                        ###
###        Electronic paper (Acta Crystallographica Section E)             ###
###                                                                        ###
##############################################################################
#                                                                            #
# This CIF contains the data in a paper accepted for publication in Acta     #
# Crystallographica Section E. It conforms to the requirements of Notes      #
# for Authors for Section E, and has been peer reviewed under the auspices   #
# of the IUCr Commission on Journals.                                        #
#                                                                            #
# Full details of the Crystallographic Information File format               #
# are given in the paper "The Crystallographic Information File (CIF):       #
# a New Standard Archive File for Crystallography" by S. R. Hall, F. H.      #
# Allen and I. D. Brown [Acta Cryst. (1991), A47, 655-685].                  #
#                                                                            #
# The current version of the core CIF dictionary is obtainable from          #
# ftp://ftp.iucr.org/pub/cif_core.dic. The current version number is 2.4.    #
#                                                                            #
# Software is freely available for graphical display of the structure(s) in  #
# this CIF.  For information consult the CIF home page http://www.iucr.org/  #
# cif/home.html                                                              #
#                                                                            #
# This file may be used for bona fide research purposes within the           #
# scientific community so long as proper attribution is given to the journal # 
# article from which it was obtained.                                        #
#                                                                            #
##############################################################################
                                             
data_I
_audit_creation_method     SHELXL-97
_chemical_name_systematic
;
Diaquabis(2-pyridylphosphonato
<i>N</i>-oxide-\k^2^<i>O</i>^1^,<i>O</i>^2^)cobalt(II)
;
_chemical_name_common     ?
_chemical_formula_moiety     'C10 H14 Co N2 O10 P2'
_chemical_formula_sum     'C10 H14 Co N2 O10 P2'
_chemical_formula_iupac     '[Co (C5 H5 N O4 P)2 (H2 O)2]'
_chemical_formula_weight     443.10
_chemical_melting_point     ?
_symmetry_cell_setting     monoclinic
_symmetry_space_group_name_H-M     'P 21/n'
_symmetry_space_group_name_Hall     '-P 2yn'
loop_
    _symmetry_equiv_pos_as_xyz
    'x, y, z'
    '-x+1/2, y+1/2, -z+1/2'
    '-x, -y, -z'
    'x-1/2, -y-1/2, z-1/2'
_cell_length_a     4.7899(10)
_cell_length_b     12.075(2)
_cell_length_c     14.162(3)
_cell_angle_alpha     90.00
_cell_angle_beta     99.51(3)
_cell_angle_gamma     90.00
_cell_volume     807.8(3)
_cell_formula_units_Z     2
_cell_measurement_reflns_used     6955
_cell_measurement_theta_min     3.37
_cell_measurement_theta_max     27.74
_cell_measurement_temperature     293(2)
_exptl_crystal_description     needle
_exptl_crystal_colour     pink
_exptl_crystal_size_max     0.5
_exptl_crystal_size_mid     0.3
_exptl_crystal_size_min     0.2
_exptl_crystal_density_diffrn     1.822
_exptl_crystal_density_meas     ?
_exptl_crystal_density_method     'not measured'
_exptl_crystal_F_000     450
_exptl_absorpt_coefficient_mu     1.317
_exptl_absorpt_correction_type     'multi-scan'
_exptl_absorpt_process_details     '(CrystalClear; Rigaku, 2005)'
_exptl_absorpt_correction_T_min     0.625
_exptl_absorpt_correction_T_max     0.766
_exptl_special_details
;
;
_diffrn_ambient_temperature     293(2)
_diffrn_radiation_type     MoK\a
_diffrn_radiation_wavelength     0.71073
_diffrn_radiation_source     'fine-focus sealed tube'
_diffrn_radiation_monochromator     graphite
_diffrn_measurement_device_type     'Rigaku MACHINE?'
_diffrn_measurement_method     'dtfind.ref'
_diffrn_detector_area_resol_mean     13.6612
_diffrn_reflns_number     8068
_diffrn_reflns_av_R_equivalents     0.0829
_diffrn_reflns_av_sigmaI/netI     0.0691
_diffrn_reflns_theta_min     3.37
_diffrn_reflns_theta_max     27.47
_diffrn_reflns_theta_full     27.47
_diffrn_measured_fraction_theta_max     0.995
_diffrn_measured_fraction_theta_full     0.995
_diffrn_reflns_limit_h_min     -6
_diffrn_reflns_limit_h_max     6
_diffrn_reflns_limit_k_min     -15
_diffrn_reflns_limit_k_max     15
_diffrn_reflns_limit_l_min     -18
_diffrn_reflns_limit_l_max     18
_diffrn_standards_number     ?
_diffrn_standards_interval_count     ?
_diffrn_standards_interval_time     10
_diffrn_standards_decay_%     ?
_refine_special_details
;
Refinement of <i>F</i>^2^ against ALL reflections. The weighted <i>R</i>-factor
<i>wR</i> and goodness of fit <i>S</i> are based on <i>F</i>^2^, conventional
<i>R</i>-factors <i>R</i> are based on <i>F</i>, with <i>F</i> set to zero for
negative <i>F</i>^2^. The threshold expression of <i>F</i>^2^ >
\s(<i>F</i>^2^) is used only for calculating <i>R</i>-factors(gt) <i>etc</i>.
and is not relevant to the choice of reflections for refinement.
<i>R</i>-factors based on <i>F</i>^2^ are statistically about twice as large
as those based on <i>F</i>, and <i>R</i>- factors based on ALL data will be
even larger.
;
_reflns_number_total     1848
_reflns_number_gt     1373
_reflns_threshold_expression     I>2\s(I)
_refine_ls_structure_factor_coef     Fsqd
_refine_ls_matrix_type     full
_refine_ls_R_factor_all     0.0805
_refine_ls_R_factor_gt     0.0505
_refine_ls_wR_factor_gt     0.0985
_refine_ls_wR_factor_ref     0.1094
_refine_ls_goodness_of_fit_ref     1.054
_refine_ls_restrained_S_all     1.054
_refine_ls_number_reflns     1848
_refine_ls_number_parameters     127
_refine_ls_number_restraints     0
_refine_ls_hydrogen_treatment     mixed
_refine_ls_weighting_scheme     calc
_refine_ls_weighting_details
              'w=1/[\s^2^(Fo^2^)+(0.0457P)^2^+0.1404P] where P=(Fo^2^+2Fc^2^)/3'
_atom_sites_solution_hydrogens     geom
_atom_sites_solution_primary     direct
_atom_sites_solution_secondary     difmap
_refine_ls_shift/su_max     0.000
_refine_ls_shift/su_mean     0.000
_refine_diff_density_max     0.392
_refine_diff_density_min     -0.450
_refine_ls_extinction_method     none
_refine_ls_extinction_coef     ?
loop_
    _atom_type_symbol
    _atom_type_description
    _atom_type_scat_dispersion_real
    _atom_type_scat_dispersion_imag
    _atom_type_scat_source
    'C' 'C' 0.0033 0.0016
                         'International Tables Vol C Tables 4.2.6.8 and 6.1.1.4'
    'H' 'H' 0.0000 0.0000
                         'International Tables Vol C Tables 4.2.6.8 and 6.1.1.4'
    'N' 'N' 0.0061 0.0033
                         'International Tables Vol C Tables 4.2.6.8 and 6.1.1.4'
    'O' 'O' 0.0106 0.0060
                         'International Tables Vol C Tables 4.2.6.8 and 6.1.1.4'
    'P' 'P' 0.1023 0.0942
                         'International Tables Vol C Tables 4.2.6.8 and 6.1.1.4'
    'Co' 'Co' 0.3494 0.9721
                         'International Tables Vol C Tables 4.2.6.8 and 6.1.1.4'
_computing_data_collection     'CrystalClear (Rigaku, 2005)'
_computing_cell_refinement     'CrystalClear (Rigaku, 2005)'
_computing_data_reduction     'CrystalClear (Rigaku, 2005)'
_computing_structure_solution     'SHELXS97 (Sheldrick, 2008)'
_computing_structure_refinement     'SHELXL97 (Sheldrick, 2008)'
_computing_molecular_graphics     'SHELXTL/PC (Sheldrick, 2008)'
_computing_publication_material
                          'SHELXTL/PC (Sheldrick, 2008) and PLATON (Spek, 2003)'
loop_
    _atom_site_type_symbol
    _atom_site_label
    _atom_site_fract_x
    _atom_site_fract_y
    _atom_site_fract_z
    _atom_site_U_iso_or_equiv
    _atom_site_adp_type
    _atom_site_calc_flag
    _atom_site_refinement_flags
    _atom_site_occupancy
    _atom_site_disorder_assembly
    _atom_site_disorder_group
    Co Co1 0.0000 0.0000 0.5000 0.0251(2) Uani d S 1 . .
    P P1 0.06589(18) 0.23457(7) 0.41631(6) 0.0247(2) Uani d . 1 . .
    O O1 0.2057(5) 0.14984(17) 0.48661(15) 0.0265(5) Uani d . 1 . .
    O O2 -0.1949(5) 0.2903(2) 0.43729(17) 0.0367(6) Uani d . 1 . .
    O O3 0.2811(5) 0.3247(2) 0.39564(18) 0.0328(6) Uani d . 1 . .
    H H3A 0.455(9) 0.307(3) 0.406(3) 0.055(14) Uiso d . 1 . .
    O O4 -0.2925(5) 0.0442(2) 0.37548(16) 0.0326(6) Uani d . 1 . .
    O O1W 0.2669(6) -0.0782(3) 0.4170(2) 0.0317(6) Uani d . 1 . .
    H H1WA 0.362(8) -0.043(3) 0.389(3) 0.031(12) Uiso d . 1 . .
    H H1WB 0.362(9) -0.120(4) 0.449(3) 0.057(17) Uiso d . 1 . .
    N N1 -0.1928(6) 0.0750(2) 0.29606(19) 0.0281(7) Uani d . 1 . .
    C C1 -0.0157(7) 0.1641(3) 0.3010(2) 0.0273(8) Uani d . 1 . .
    C C2 0.0908(8) 0.1928(3) 0.2193(3) 0.0365(9) Uani d . 1 . .
    H H2 0.2141 0.2525 0.2210 0.044 Uiso calc R 1 . .
    C C3 0.0168(9) 0.1342(3) 0.1355(3) 0.0450(10) Uani d . 1 . .
    H H3 0.0910 0.1534 0.0811 0.054 Uiso calc R 1 . .
    C C4 -0.1695(9) 0.0462(4) 0.1332(3) 0.0465(11) Uani d . 1 . .
    H H4 -0.2257 0.0071 0.0767 0.056 Uiso calc R 1 . .
    C C5 -0.2703(9) 0.0173(3) 0.2146(3) 0.0407(10) Uani d . 1 . .
    H H5 -0.3930 -0.0426 0.2138 0.049 Uiso calc R 1 . .
loop_
    _atom_site_aniso_label
    _atom_site_aniso_U_11
    _atom_site_aniso_U_22
    _atom_site_aniso_U_33
    _atom_site_aniso_U_12
    _atom_site_aniso_U_13
    _atom_site_aniso_U_23
    Co1 0.0192(4) 0.0303(4) 0.0261(4) -0.0024(3) 0.0050(3) 0.0041(3)
    P1 0.0175(5) 0.0272(5) 0.0299(5) -0.0009(4) 0.0049(4) 0.0017(4)
    O1 0.0208(12) 0.0281(12) 0.0301(13) -0.0053(10) 0.0031(10) 0.0049(10)
    O2 0.0216(14) 0.0389(15) 0.0494(16) 0.0026(12) 0.0056(12) -0.0042(12)
    O3 0.0177(14) 0.0330(14) 0.0464(16) -0.0028(12) 0.0010(12) 0.0074(11)
    O4 0.0244(14) 0.0436(15) 0.0301(13) -0.0085(11) 0.0050(11) 0.0067(11)
    O1W 0.0271(15) 0.0354(16) 0.0339(16) -0.0008(14) 0.0084(13) 0.0033(13)
    N1 0.0279(16) 0.0325(16) 0.0232(15) 0.0009(14) 0.0020(12) 0.0032(12)
    C1 0.0207(18) 0.0320(19) 0.0288(18) 0.0021(16) 0.0033(15) 0.0034(15)
    C2 0.035(2) 0.040(2) 0.037(2) 0.0009(18) 0.0113(18) 0.0096(17)
    C3 0.056(3) 0.053(3) 0.028(2) 0.011(2) 0.0147(19) 0.0060(18)
    C4 0.062(3) 0.044(2) 0.031(2) 0.010(2) 0.002(2) -0.0053(18)
    C5 0.046(3) 0.037(2) 0.037(2) -0.0031(19) -0.0016(19) -0.0040(17)
_geom_special_details
;
All e.s.d.'s (except the e.s.d. in the dihedral angle between two l.s. planes)
are estimated using the full covariance matrix. The cell e.s.d.'s are taken
into account individually in the estimation of e.s.d.'s in distances, angles
and torsion angles; correlations between e.s.d.'s in cell parameters are only
used when they are defined by crystal symmetry. An approximate (isotropic)
treatment of cell e.s.d.'s is used for estimating e.s.d.'s involving l.s.
planes.
;
loop_
    _geom_bond_atom_site_label_1
    _geom_bond_atom_site_label_2
    _geom_bond_site_symmetry_2
    _geom_bond_distance
    _geom_bond_publ_flag
    Co1 O1 . 2.084(2) y
    Co1 O1 3_556 2.084(2) ?
    Co1 O1W 3_556 2.099(3) ?
    Co1 O1W . 2.099(3) y
    Co1 O4 . 2.131(2) y
    Co1 O4 3_556 2.131(2) ?
    P1 O2 . 1.491(2) ?
    P1 O1 . 1.505(2) ?
    P1 O3 . 1.560(3) ?
    P1 C1 . 1.826(3) ?
    O3 H3A . 0.85(4) ?
    O4 N1 . 1.345(3) ?
    O1W H1WA . 0.77(4) ?
    O1W H1WB . 0.77(4) ?
    N1 C5 . 1.346(4) ?
    N1 C1 . 1.365(4) ?
    C1 C2 . 1.383(5) ?
    C2 C3 . 1.377(5) ?
    C2 H2 . 0.9300 ?
    C3 C4 . 1.384(6) ?
    C3 H3 . 0.9300 ?
    C4 C5 . 1.367(5) ?
    C4 H4 . 0.9300 ?
    C5 H5 . 0.9300 ?
loop_
    _geom_angle_atom_site_label_1
    _geom_angle_atom_site_label_2
    _geom_angle_atom_site_label_3
    _geom_angle_site_symmetry_1
    _geom_angle_site_symmetry_3
    _geom_angle
    _geom_angle_publ_flag
    O1 Co1 O1 . 3_556 180.0 ?
    O1 Co1 O1W . 3_556 90.07(11) ?
    O1 Co1 O1W 3_556 3_556 89.93(11) ?
    O1 Co1 O1W . . 89.93(11) y
    O1 Co1 O1W 3_556 . 90.07(11) ?
    O1W Co1 O1W 3_556 . 180.0000(10)
                                   ?
    O1 Co1 O4 . . 87.91(9) y
    O1 Co1 O4 3_556 . 92.09(9) ?
    O1W Co1 O4 3_556 . 88.45(10) ?
    O1W Co1 O4 . . 91.55(10) y
    O1 Co1 O4 . 3_556 92.09(9) ?
    O1 Co1 O4 3_556 3_556 87.91(9) ?
    O1W Co1 O4 3_556 3_556 91.55(10) ?
    O1W Co1 O4 . 3_556 88.45(10) ?
    O4 Co1 O4 . 3_556 180.00(9) ?
    O2 P1 O1 . . 118.07(14) ?
    O2 P1 O3 . . 108.89(15) ?
    O1 P1 O3 . . 111.28(14) ?
    O2 P1 C1 . . 109.02(15) ?
    O1 P1 C1 . . 106.32(14) ?
    O3 P1 C1 . . 101.99(15) ?
    P1 O1 Co1 . . 119.01(13) ?
    P1 O3 H3A . . 117(3) ?
    N1 O4 Co1 . . 119.04(18) ?
    Co1 O1W H1WA . . 120(3) ?
    Co1 O1W H1WB . . 108(3) ?
    H1WA O1W H1WB . . 108(4) ?
    O4 N1 C5 . . 119.2(3) ?
    O4 N1 C1 . . 118.6(3) ?
    C5 N1 C1 . . 122.2(3) ?
    N1 C1 C2 . . 117.8(3) ?
    N1 C1 P1 . . 116.9(2) ?
    C2 C1 P1 . . 125.3(3) ?
    C3 C2 C1 . . 120.9(4) ?
    C3 C2 H2 . . 119.5 ?
    C1 C2 H2 . . 119.5 ?
    C2 C3 C4 . . 119.2(4) ?
    C2 C3 H3 . . 120.4 ?
    C4 C3 H3 . . 120.4 ?
    C5 C4 C3 . . 119.5(4) ?
    C5 C4 H4 . . 120.2 ?
    C3 C4 H4 . . 120.2 ?
    N1 C5 C4 . . 120.3(4) ?
    N1 C5 H5 . . 119.9 ?
    C4 C5 H5 . . 119.9 ?
loop_
    _geom_torsion_atom_site_label_1
    _geom_torsion_atom_site_label_2
    _geom_torsion_atom_site_label_3
    _geom_torsion_atom_site_label_4
    _geom_torsion_site_symmetry_1
    _geom_torsion_site_symmetry_2
    _geom_torsion_site_symmetry_3
    _geom_torsion_site_symmetry_4
    _geom_torsion
    _geom_torsion_publ_flag
    O2 P1 O1 Co1 . . . . 68.83(18) ?
    O3 P1 O1 Co1 . . . . -164.20(13) ?
    C1 P1 O1 Co1 . . . . -53.93(18) ?
    O1W Co1 O1 P1 3_556 . . . -78.04(16) ?
    O1W Co1 O1 P1 . . . . 101.96(16) ?
    O4 Co1 O1 P1 . . . . 10.41(15) ?
    O4 Co1 O1 P1 3_556 . . . -169.59(15) ?
    O1 Co1 O4 N1 . . . . 52.1(2) ?
    O1 Co1 O4 N1 3_556 . . . -127.9(2) ?
    O1W Co1 O4 N1 3_556 . . . 142.2(2) ?
    O1W Co1 O4 N1 . . . . -37.8(2) ?
    Co1 O4 N1 C5 . . . . 121.0(3) ?
    Co1 O4 N1 C1 . . . . -59.0(3) ?
    O4 N1 C1 C2 . . . . 178.3(3) ?
    C5 N1 C1 C2 . . . . -1.7(5) ?
    O4 N1 C1 P1 . . . . -0.7(4) ?
    C5 N1 C1 P1 . . . . 179.3(3) ?
    O2 P1 C1 N1 . . . . -68.0(3) ?
    O1 P1 C1 N1 . . . . 60.3(3) ?
    O3 P1 C1 N1 . . . . 176.9(2) ?
    O2 P1 C1 C2 . . . . 113.0(3) ?
    O1 P1 C1 C2 . . . . -118.7(3) ?
    O3 P1 C1 C2 . . . . -2.0(3) ?
    N1 C1 C2 C3 . . . . 0.9(5) ?
    P1 C1 C2 C3 . . . . 179.9(3) ?
    C1 C2 C3 C4 . . . . 0.8(6) ?
    C2 C3 C4 C5 . . . . -1.8(6) ?
    O4 N1 C5 C4 . . . . -179.3(3) ?
    C1 N1 C5 C4 . . . . 0.7(5) ?
    C3 C4 C5 N1 . . . . 1.1(6) ?
loop_
    _geom_hbond_atom_site_label_D
    _geom_hbond_atom_site_label_H
    _geom_hbond_atom_site_label_A
    _geom_hbond_site_symmetry_A
    _geom_hbond_distance_DH
    _geom_hbond_distance_HA
    _geom_hbond_distance_DA
    _geom_hbond_angle_DHA
    O1W H1WB O1 3_656 0.77(4) 2.15(5) 2.803(4) 142(4)
    O3 H3A O2 1_655 0.85(4) 1.68(4) 2.516(3) 171(4)
    O1W H1WA O4 1_655 0.77(4) 2.00(4) 2.719(4) 155(4)
    C3 H3 O2 4_665 0.93 2.52 3.449(5) 178
data_global
_journal_date_recd_electronic     2008-10-22
_journal_date_accepted     2008-11-10
_journal_name_full     'Acta Crystallographica, Section E'
_journal_year     2008
_journal_volume     64
_journal_issue     12
_journal_page_first     m1550
_journal_page_last     m1551
_journal_paper_category     QM
_journal_coeditor_code     SI2126
_publ_contact_author_name     'Dr Yun-Sheng Ma'
_publ_contact_author_address
;
Department of Chemistry & Materials Engineering
Changshu Institute of Technology
Changshu, 215500, Jiangsu
People's Republic of China
;
_publ_contact_author_email     myschem@126.com
_publ_contact_author_fax     ?
_publ_contact_author_phone     ?
_publ_section_title
;
Diaquabis(2-pyridylphosphonato
<i>N</i>-oxide-\k^2^<i>O</i>^1^,<i>O</i>^2^)cobalt(II)
;
loop_
    _publ_author_name
    _publ_author_footnote
    _publ_author_address
    'Ma, Yun-Sheng' .
;
Department of Chemistry & Materials Engineering
Changshu Institute of Technology
Changshu, 215500 Jiangsu
People's Republic of China
;
    'Lu, Tian-Xian' .
;
Department of Chemistry & Materials Engineering
Changshu Institute of Technology
Changshu, 215500 Jiangsu
People's Republic of China
;
