# Supplementary material for: Diaqua­bis(2-pyridylphospho­nato N-oxide-κ2 O 1,O 2)cobalt(II)
Source: Acta Crystallogr Sect E Struct Rep Online. 2008 Nov 13;64(Pt 12):m1550–1. doi: 10.1107/S1600536808037185 (PMC2960075; doi:10.1107/S1600536808037185)
Supplement: Supplementary file 2 [file e-64-m1550-Isup2.hkl]

# 
# h,k,l, Fc-squared, Fo-squared, sigma(Fo-squared) and status flag 
# 
data_I
_shelx_title ' 123 in P2(1)/n' 
_shelx_refln_list_code          4 
_shelx_F_calc_maximum      107.89 
_exptl_crystal_F_000       450.00 
_reflns_d_resolution_high  0.7704 
 
loop_ 
 _symmetry_equiv_pos_as_xyz 
 'x, y, z' 
 '-x+1/2, y+1/2, -z+1/2' 
 '-x, -y, -z' 
 'x-1/2, -y-1/2, z-1/2' 
 
_cell_length_a     4.7899 
_cell_length_b    12.0745 
_cell_length_c    14.1620 
_cell_angle_alpha  90.000 
_cell_angle_beta   99.507 
_cell_angle_gamma  90.000 
 
_shelx_F_squared_multiplier     1.000 
 
loop_ 
 _refln_index_h 
 _refln_index_k 
 _refln_index_l 
 _refln_F_squared_calc 
 _refln_F_squared_meas 
 _refln_F_squared_sigma 
 _refln_observed_status 
   2   0   0      618.44      780.83     26.30 o 
   4   0   0     2492.38     2549.52    103.36 o 
   6   0   0        3.47        7.38     27.28 o 
   1   1   0     7368.11     7250.50     75.03 o 
   2   1   0      734.99      684.59     16.67 o 
   3   1   0     1210.33     1191.48     31.75 o 
   4   1   0     1012.07     1017.83     36.69 o 
   5   1   0      288.02      273.09     29.38 o 
   6   1   0       12.54       26.16     38.41 o 
   0   2   0      189.08      157.53      7.80 o 
   1   2   0     1549.98     1452.27     19.73 o 
   2   2   0      223.46      223.01      8.16 o 
   3   2   0      636.34      657.97     21.16 o 
   4   2   0      687.27      721.67     29.70 o 
   5   2   0        5.32        4.01     11.42 o 
   6   2   0      359.61      392.42     61.69 o 
   1   3   0      309.16      347.90      9.30 o 
   2   3   0      372.03      350.67     16.03 o 
   3   3   0      668.31      613.14     20.08 o 
   4   3   0     1014.57     1018.41     45.86 o 
   5   3   0       36.10       74.89     18.29 o 
   6   3   0        0.71       41.68     45.78 o 
   0   4   0     4295.44     3957.42     68.49 o 
   1   4   0     7890.46     8282.36    123.30 o 
   2   4   0     1678.31     1571.81     32.38 o 
   3   4   0       33.40       17.46      6.18 o 
   4   4   0      122.93      113.41     16.14 o 
   5   4   0       24.16       36.10     22.62 o 
   1   5   0     3095.85     3163.82     59.49 o 
   2   5   0       83.80      288.14     49.83 o 
   3   5   0     1214.11     1116.54     44.85 o 
   4   5   0      364.02      334.32     32.28 o 
   5   5   0       23.86       36.86     36.43 o 
   0   6   0      972.88     1084.40     45.62 o 
   1   6   0      513.34      539.18     18.93 o 
   2   6   0      338.25      367.16     17.38 o 
   3   6   0      759.13      742.45     40.90 o 
   4   6   0      622.05      563.34     44.87 o 
   5   6   0        9.31        9.33     17.80 o 
   1   7   0      595.30      555.45     20.62 o 
   2   7   0      188.38      194.99     13.54 o 
   3   7   0      168.92      181.91     22.51 o 
   4   7   0      173.19      162.48     27.92 o 
   5   7   0      706.02      707.94     67.55 o 
   0   8   0      122.45       97.96     13.36 o 
   1   8   0      281.24      269.19     18.93 o 
   2   8   0     2468.50     2574.93     73.91 o 
   3   8   0      136.26      206.68     26.66 o 
   4   8   0      141.78      166.18     33.67 o 
   5   8   0       91.29       58.23     29.54 o 
   1   9   0      705.06      667.09     27.92 o 
   2   9   0      286.53      276.58     23.19 o 
   3   9   0      713.83      744.35     47.96 o 
   4   9   0       12.75        3.04     14.03 o 
   5   9   0        8.31       19.75     24.06 o 
   0  10   0        9.66       25.93     22.93 o 
   1  10   0      446.20      444.67     25.30 o 
   2  10   0      137.73      151.73     16.65 o 
   3  10   0       13.80       27.09     16.28 o 
   4  10   0       52.73       28.83     27.14 o 
   1  11   0       15.09       35.60     11.94 o 
   2  11   0       37.40       50.96     14.69 o 
   3  11   0       22.85       23.28     18.80 o 
   4  11   0        4.00       32.08     25.59 o 
   0  12   0      567.77      654.70     61.92 o 
   1  12   0      116.55      126.81     18.70 o 
   2  12   0      186.53      194.44     23.55 o 
   3  12   0       23.44      -10.67     16.76 o 
   1  13   0      628.12      611.99     38.78 o 
   2  13   0        7.63       48.27     27.23 o 
   3  13   0       91.09       92.00     27.29 o 
   0  14   0      140.52      153.05     36.20 o 
   1  14   0        1.47       -2.86     15.84 o 
   2  14   0       11.91       11.05     19.14 o 
   1  15   0        1.76        7.72     20.01 o 
  -5   0   1        1.60       12.65     16.06 o 
  -3   0   1       77.61       67.45     11.62 o 
  -1   0   1     9496.91    10511.56    149.69 o 
   1   0   1     2243.53     2096.25     84.51 o 
   3   0   1     3559.23     3679.88    109.57 o 
   5   0   1      448.79      448.50     60.77 o 
  -6   1   1       55.22       61.74     33.61 o 
  -5   1   1      147.69      155.03     23.73 o 
  -4   1   1      766.85      882.33     41.23 o 
  -3   1   1      691.98      725.62     24.58 o 
  -2   1   1      183.97      191.97      7.74 o 
  -1   1   1     6915.30     7247.84     75.58 o 
   1   1   1     3063.76     3207.91     56.77 o 
   2   1   1      291.76      311.85     10.04 o 
   3   1   1      113.93      115.02      9.54 o 
   4   1   1      853.94      875.06     33.41 o 
   5   1   1      246.37      268.54     36.31 o 
   6   1   1      104.28       79.54     36.25 o 
  -6   2   1      173.99      153.58     44.21 o 
  -5   2   1      561.91      591.70     40.61 o 
  -4   2   1      285.77      288.08     19.02 o 
  -3   2   1     1898.47     1873.47     44.63 o 
  -2   2   1     2637.94     2811.28     47.18 o 
  -1   2   1     4001.93     3921.67     62.60 o 
   0   2   1     3656.70     3405.70     38.89 o 
   1   2   1     4677.07     5109.08     69.23 o 
   2   2   1       67.35       72.58      4.94 o 
   3   2   1      970.64      929.30     28.04 o 
   4   2   1      291.78      323.73     23.78 o 
   5   2   1       23.42       47.31     17.44 o 
   6   2   1       35.48       91.89     43.29 o 
  -6   3   1      155.64      139.57     54.26 o 
  -5   3   1      101.73      114.35     21.80 o 
  -4   3   1      707.65      693.87     28.60 o 
  -3   3   1      465.97      448.27     17.67 o 
  -2   3   1     1748.72     1741.99     40.77 o 
  -1   3   1     1302.58     1226.52     40.18 o 
   0   3   1     3445.60     3329.16     40.70 o 
   1   3   1      309.20      273.96      6.93 o 
   2   3   1       25.09       17.45      4.48 o 
   3   3   1       67.86       55.24      6.49 o 
   4   3   1      520.39      511.80     29.29 o 
   5   3   1      551.31      550.25     39.22 o 
  -5   4   1       10.93       33.83     38.27 o 
  -4   4   1       19.32       10.28      8.85 o 
  -3   4   1      218.12      204.81     11.97 o 
  -2   4   1     3231.16     3587.09     60.09 o 
  -1   4   1     8754.21     8976.83    132.40 o 
   0   4   1      290.37      308.64      7.76 o 
   1   4   1     2575.57     2295.60     56.30 o 
   2   4   1      940.99      938.75     35.46 o 
   3   4   1     3588.85     3644.13     91.83 o 
   4   4   1        1.60       12.06      9.53 o 
   5   4   1       99.12      120.62     26.25 o 
  -5   5   1        0.95       13.60     37.44 o 
  -4   5   1      228.30      280.05     36.41 o 
  -3   5   1     1007.77      932.75     33.17 o 
  -2   5   1     1971.27     2057.04     49.15 o 
  -1   5   1     1147.98     1359.28     46.16 o 
   0   5   1       52.75       46.93      4.11 o 
   1   5   1     1501.97     1572.60     34.64 o 
   2   5   1     8356.79     8404.63    170.61 o 
   3   5   1     2500.77     2335.98    102.09 o 
   4   5   1       60.01       59.67     18.69 o 
   5   5   1       94.49      166.95     31.21 o 
  -5   6   1      847.62      843.63     61.81 o 
  -4   6   1        7.19      -11.29     13.31 o 
  -3   6   1      432.83      425.16     24.06 o 
  -2   6   1      246.31      251.05     14.86 o 
  -1   6   1      118.44      121.09      8.38 o 
   0   6   1      503.45      544.24     19.39 o 
   1   6   1      264.29      264.69     12.38 o 
   2   6   1      699.55      655.41     32.31 o 
   3   6   1       46.10       35.64     14.55 o 
   4   6   1       12.67       10.74     14.37 o 
   5   6   1      124.24      146.99     33.43 o 
  -5   7   1      107.71       97.45     29.40 o 
  -4   7   1      595.32      616.93     49.19 o 
  -3   7   1      274.93      245.11     26.10 o 
  -2   7   1      269.61      289.82     19.67 o 
  -1   7   1        0.21       27.05     11.49 o 
   0   7   1      330.46      300.78     11.49 o 
   1   7   1       44.58       46.88      7.02 o 
   2   7   1       67.46       71.60      9.02 o 
   3   7   1      597.20      584.21     39.50 o 
   4   7   1        8.79       15.35     16.37 o 
   5   7   1       23.61       11.30     24.98 o 
  -5   8   1       91.27       58.23     29.45 o 
  -4   8   1       63.73      104.91     25.91 o 
  -3   8   1       62.55       72.25     13.11 o 
  -2   8   1      251.52      238.74     18.31 o 
  -1   8   1     1360.91     1361.59     40.72 o 
   0   8   1      102.39      104.03      9.20 o 
   1   8   1     1809.18     1835.86     61.11 o 
   2   8   1        4.29        5.27      6.91 o 
   3   8   1      444.98      443.46     35.72 o 
   4   8   1      519.06      519.12     48.23 o 
   5   8   1       86.08      139.42     38.51 o 
  -5   9   1        7.71       51.14     36.58 o 
  -4   9   1        6.30       13.50     18.04 o 
  -3   9   1      113.91      144.49     24.39 o 
  -2   9   1      678.15      687.12     49.15 o 
  -1   9   1      605.72      584.10     26.81 o 
   0   9   1      634.97      647.71     23.49 o 
   1   9   1      261.02      232.43     16.75 o 
   2   9   1     1672.62     1699.06     59.19 o 
   3   9   1       66.14       82.72     27.60 o 
   4   9   1      197.41      277.01     40.84 o 
  -4  10   1      172.92      166.44     33.78 o 
  -3  10   1      104.15      105.20     24.25 o 
  -2  10   1       35.54       43.53     11.95 o 
  -1  10   1       86.38       76.72     12.63 o 
   0  10   1      150.50      139.13     14.39 o 
   1  10   1      168.67      177.57     16.37 o 
   2  10   1      173.91      173.91     19.88 o 
   3  10   1       52.98       81.00     27.87 o 
   4  10   1       26.05       42.55     24.46 o 
  -4  11   1      160.35      193.57     39.55 o 
  -3  11   1       32.96       41.78     18.86 o 
  -2  11   1      264.86      263.53     24.28 o 
  -1  11   1      251.63      257.81     22.61 o 
   0  11   1        0.98       12.14     11.70 o 
   1  11   1        4.06       21.26      9.44 o 
   2  11   1       50.58       51.99     13.32 o 
   3  11   1        4.66       18.03     19.33 o 
   4  11   1       32.36       32.26     22.20 o 
  -3  12   1      284.83      248.92     36.05 o 
  -2  12   1      263.21      265.26     29.16 o 
  -1  12   1      207.07      187.33     20.52 o 
   0  12   1       71.55       94.33     19.22 o 
   1  12   1      760.55      774.47     41.08 o 
   2  12   1       42.59       84.89     24.54 o 
   3  12   1      112.85       84.52     26.97 o 
  -3  13   1       11.26        1.99     16.02 o 
  -2  13   1      150.00      154.01     27.60 o 
  -1  13   1       52.07       89.05     19.63 o 
   0  13   1     1076.06     1167.32     65.35 o 
   1  13   1       30.36       47.80     18.76 o 
   2  13   1      134.72      237.85     50.30 o 
   3  13   1       23.21       12.84     22.69 o 
  -2  14   1       89.35      175.04     38.55 o 
  -1  14   1      139.45      215.88     29.19 o 
   0  14   1       29.91       15.72     16.77 o 
   1  14   1       47.20       25.74     17.08 o 
   2  14   1        2.73      -19.16     20.80 o 
  -1  15   1        4.87       22.17     23.54 o 
   0  15   1        0.89       17.55     23.78 o 
   1  15   1        4.06       42.03     38.26 o 
  -6   0   2       24.57       -4.91     42.58 o 
  -4   0   2        8.10       24.93     13.27 o 
  -2   0   2      109.71       85.25      7.84 o 
   2   0   2      449.70      406.88     17.79 o 
   4   0   2     2062.17     2196.37     92.92 o 
  -6   1   2        0.08      -17.31     25.34 o 
  -5   1   2      211.94      227.41     25.19 o 
  -4   1   2      171.70      181.84     16.65 o 
  -3   1   2      821.98      885.77     26.52 o 
  -2   1   2       13.45        7.64      3.73 o 
  -1   1   2      747.97      800.02     12.49 o 
   0   1   2     5831.93     5721.77     88.35 o 
   1   1   2     1574.67     1503.53     25.50 o 
   2   1   2      204.07      211.06     10.44 o 
   3   1   2      808.66      838.94     26.28 o 
   4   1   2        4.82       -3.15      7.67 o 
   5   1   2      183.20      351.47    119.22 o 
  -6   2   2      228.48      253.00     45.20 o 
  -5   2   2        6.15       23.87     13.53 o 
  -4   2   2     2381.24     2509.27     71.04 o 
  -3   2   2      106.35      106.08      9.05 o 
  -2   2   2     3123.42     3375.74     57.37 o 
  -1   2   2      547.97      615.90     10.95 o 
   0   2   2       34.06       43.10      3.06 o 
   1   2   2      821.41     1027.87     20.05 o 
   2   2   2     2747.18     2931.55     68.26 o 
   3   2   2       29.10       44.91      8.47 o 
   4   2   2      102.49       91.16     15.32 o 
   5   2   2        8.08       -3.17     15.60 o 
  -6   3   2      113.75      158.13     54.44 o 
  -5   3   2      158.09      168.49     24.20 o 
  -4   3   2      664.90      665.15     28.45 o 
  -3   3   2     1623.28     1680.25     44.19 o 
  -2   3   2        1.79       12.42      5.11 o 
  -1   3   2     2079.24     2106.48     32.07 o 
   0   3   2     4846.02     4528.87     57.19 o 
   1   3   2     4338.44     4667.15     84.27 o 
   2   3   2      522.54      567.29     18.91 o 
   3   3   2      894.65      898.71     33.48 o 
   4   3   2      273.05      253.16     21.49 o 
   5   3   2      193.44      149.14     23.57 o 
  -6   4   2        1.32        2.05     21.43 o 
  -5   4   2       47.28       50.34     35.51 o 
  -4   4   2        1.53       -0.71      6.87 o 
  -3   4   2        6.66       -4.43      8.07 o 
  -2   4   2     1478.59     1517.61     30.88 o 
  -1   4   2      680.39      711.72     17.07 o 
   0   4   2     1482.62     1412.87     31.02 o 
   1   4   2       65.55       53.96      4.85 o 
   2   4   2     7079.07     6638.01    359.70 o 
   3   4   2       10.46       13.51      8.04 o 
   4   4   2      871.25      869.06     42.01 o 
   5   4   2        2.33       74.94     27.79 o 
  -5   5   2      225.13      239.51     35.63 o 
  -4   5   2       40.95       30.26     16.39 o 
  -3   5   2       85.07      100.50     12.39 o 
  -2   5   2      942.54      977.04     43.62 o 
  -1   5   2     1326.42     1290.93     29.12 o 
   0   5   2      368.15      348.16      9.95 o 
   1   5   2     1061.68      994.90     21.41 o 
   2   5   2      305.84      314.04     20.77 o 
   3   5   2     1141.54     1146.80     50.48 o 
   4   5   2      229.23      204.06     34.50 o 
   5   5   2      171.92      209.63     35.91 o 
  -5   6   2       44.05       61.03     25.67 o 
  -4   6   2      946.15      999.28     58.47 o 
  -3   6   2      347.98      346.25     21.57 o 
  -2   6   2      633.46      592.36     22.64 o 
  -1   6   2      246.44      266.87     11.70 o 
   0   6   2      432.99      394.63     12.36 o 
   1   6   2       17.84       20.07      4.92 o 
   2   6   2      142.70      134.06      9.72 o 
   3   6   2      284.30      310.24     28.49 o 
   4   6   2        3.74      -10.98     14.44 o 
   5   6   2       57.51       91.46     28.79 o 
  -5   7   2     1002.21     1025.55     79.78 o 
  -4   7   2       21.50       26.51     16.61 o 
  -3   7   2       51.96       81.57     13.05 o 
  -2   7   2     1225.27     1168.50     37.48 o 
  -1   7   2     1965.84     1833.57     61.16 o 
   0   7   2       17.58       29.72      7.44 o 
   1   7   2      196.77      184.28     12.29 o 
   2   7   2      111.98       80.47     11.75 o 
   3   7   2       87.83       84.76     18.48 o 
   4   7   2      297.55      260.36     34.57 o 
   5   7   2      125.14      156.20     37.27 o 
  -5   8   2       12.26       10.84     17.91 o 
  -4   8   2       13.88       31.13     19.04 o 
  -3   8   2      122.61      144.12     15.68 o 
  -2   8   2      397.42      402.04     21.83 o 
  -1   8   2      121.20      116.82     11.17 o 
   0   8   2     1502.39     1503.39     51.61 o 
   1   8   2      313.09      299.31     17.53 o 
   2   8   2     2051.42     1967.06    125.66 o 
   3   8   2       61.85       95.44     21.62 o 
   4   8   2      273.57      264.09     37.93 o 
   5   8   2       25.75        9.19     22.81 o 
  -5   9   2       11.24       41.98     41.49 o 
  -4   9   2       25.06       13.49     25.23 o 
  -3   9   2      414.64      417.95     30.31 o 
  -2   9   2      214.96      211.01     18.21 o 
  -1   9   2      126.22      148.44     13.26 o 
   0   9   2       42.97       44.79      7.88 o 
   1   9   2     2549.57     2521.30     79.29 o 
   2   9   2       11.45       21.50      8.82 o 
   3   9   2      754.35      824.86     55.26 o 
   4   9   2       20.43        1.72     19.19 o 
  -4  10   2      108.92      165.55     35.81 o 
  -3  10   2       65.64       78.22     22.20 o 
  -2  10   2     1071.92     1045.93     49.01 o 
  -1  10   2      218.59      215.40     19.15 o 
   0  10   2       66.63       91.93     11.88 o 
   1  10   2       30.23       41.79     10.35 o 
   2  10   2       10.46       25.40     13.31 o 
   3  10   2       43.15       84.77     22.94 o 
   4  10   2      156.13      181.77     38.25 o 
  -4  11   2        1.35       30.86     24.02 o 
  -3  11   2      499.18      435.01     42.82 o 
  -2  11   2      448.12      404.62     28.32 o 
  -1  11   2      192.27      198.71     19.92 o 
   0  11   2      108.20      125.49     13.03 o 
   1  11   2       10.28       17.69      9.32 o 
   2  11   2       24.04       22.21     16.78 o 
   3  11   2        0.79       13.37     16.34 o 
   4  11   2       11.25       51.06     34.26 o 
  -4  12   2        1.04       15.98     30.40 o 
  -3  12   2      114.97       75.19     25.84 o 
  -2  12   2      189.50      175.48     22.24 o 
  -1  12   2      344.69      350.66     28.16 o 
   0  12   2      197.05      192.88     23.30 o 
   1  12   2        3.08       -7.32     10.93 o 
   2  12   2      138.60      148.74     25.28 o 
   3  12   2        3.96       46.39     22.72 o 
  -3  13   2       14.51        7.34     17.53 o 
  -2  13   2       45.11       83.38     21.35 o 
  -1  13   2       88.48      116.49     20.67 o 
   0  13   2       30.90       41.37     16.68 o 
   1  13   2      627.74      616.30     38.23 o 
   2  13   2       18.65       22.53     26.20 o 
   3  13   2      158.28      163.35     35.33 o 
  -2  14   2       83.74      120.35     33.84 o 
  -1  14   2      397.17      458.48     45.70 o 
   0  14   2      160.42      124.46     26.53 o 
   1  14   2       59.32       65.27     30.92 o 
   2  14   2        6.12        8.33     18.15 o 
  -1  15   2       10.64        7.54     17.43 o 
   0  15   2        7.13       57.68     28.92 o 
   1  15   2        6.66      -11.20     17.22 o 
  -5   0   3       10.05       42.15     25.80 o 
  -3   0   3        1.86        3.64      6.04 o 
  -1   0   3      468.84      556.34     13.01 o 
   1   0   3    11639.90    11815.91    185.27 o 
   3   0   3      279.11      282.17     21.44 o 
   5   0   3     1798.40     1685.73    130.29 o 
  -6   1   3       11.25       37.28     43.25 o 
  -5   1   3       14.95       54.31     16.07 o 
  -4   1   3      746.13      754.62     30.90 o 
  -3   1   3       38.45       54.71     10.73 o 
  -2   1   3      929.93      907.27     24.12 o 
  -1   1   3     2506.11     2597.12     38.22 o 
   0   1   3     4227.87     4230.70     65.48 o 
   1   1   3      254.95      224.59      5.55 o 
   2   1   3     1638.35     1586.21     46.87 o 
   3   1   3        3.39       -4.37      4.37 o 
   4   1   3      224.84      232.90     26.90 o 
   5   1   3       63.08       30.26     22.72 o 
  -6   2   3       26.40      -20.15     29.67 o 
  -5   2   3      868.99      926.25     46.83 o 
  -4   2   3      164.68      211.83     16.57 o 
  -3   2   3     4214.74     4589.02     93.31 o 
  -2   2   3     2046.37     2260.49     41.42 o 
  -1   2   3     1323.93     1283.06     24.94 o 
   0   2   3     2060.17     1947.60     24.69 o 
   1   2   3     1735.59     1883.32     34.27 o 
   2   2   3      224.65      211.91     11.49 o 
   3   2   3       40.28       56.57      9.05 o 
   4   2   3       35.81       45.15     11.60 o 
   5   2   3        1.11       42.18     22.88 o 
  -6   3   3      518.54      561.17     72.53 o 
  -5   3   3       13.94       -8.00     16.42 o 
  -4   3   3      201.77      246.22     20.27 o 
  -3   3   3      146.48      134.50     11.45 o 
  -2   3   3     5188.56     5608.89     91.12 o 
  -1   3   3       20.57       19.42      2.76 o 
   0   3   3      253.43      225.29     10.07 o 
   1   3   3     2652.45     2880.37     66.97 o 
   2   3   3      822.60      862.86     26.67 o 
   3   3   3       74.55       66.17     10.39 o 
   4   3   3      428.12      374.19     30.39 o 
   5   3   3        4.22       21.28     18.47 o 
  -6   4   3        5.35       65.45     58.19 o 
  -5   4   3        7.86       33.47     22.65 o 
  -4   4   3        2.04        1.91      8.03 o 
  -3   4   3       52.58       68.24      8.11 o 
  -2   4   3      665.38      630.35     16.99 o 
  -1   4   3     3075.04     3185.83     44.85 o 
   0   4   3      320.67      386.90     10.94 o 
   1   4   3      277.25      223.99     11.86 o 
   2   4   3       32.73       41.90      6.66 o 
   3   4   3     2666.30     2741.38     78.43 o 
   4   4   3        0.61       18.52     10.63 o 
   5   4   3      451.13      446.58     57.33 o 
  -5   5   3       65.43       59.10     21.54 o 
  -4   5   3      275.80      253.61     21.16 o 
  -3   5   3       13.66       19.19      5.89 o 
  -2   5   3       39.61       35.95      6.13 o 
  -1   5   3      476.47      420.41     11.11 o 
   0   5   3     1907.35     1848.21     44.83 o 
   1   5   3     1169.96     1180.04     24.85 o 
   2   5   3      984.46      999.45     42.21 o 
   3   5   3       86.77       94.53     16.93 o 
   4   5   3      218.13      204.16     28.79 o 
   5   5   3        8.23       -6.16     28.25 o 
  -5   6   3      673.94      674.93     59.38 o 
  -4   6   3        0.03       21.30     19.97 o 
  -3   6   3      845.80      840.21     34.46 o 
  -2   6   3       51.33       57.57      8.45 o 
  -1   6   3     1833.55     1837.11     52.23 o 
   0   6   3       66.50       77.88      6.83 o 
   1   6   3      594.96      571.07     16.03 o 
   2   6   3      425.23      444.56     27.26 o 
   3   6   3       93.80       90.72     18.26 o 
   4   6   3       61.37       72.90     21.66 o 
   5   6   3       33.70       41.92     23.41 o 
  -4   7   3      588.15      654.80     48.56 o 
  -3   7   3        9.82       17.56      9.13 o 
  -2   7   3      402.32      402.35     19.72 o 
  -1   7   3      920.42      883.87     31.27 o 
   0   7   3     3083.58     3056.95     59.07 o 
   1   7   3      772.49      744.50     25.01 o 
   2   7   3       57.55       66.21     14.20 o 
   3   7   3       73.73       61.02     17.05 o 
   4   7   3      252.22      262.99     37.74 o 
   5   7   3        0.07      -16.36     24.01 o 
  -5   8   3       57.85       33.98     24.26 o 
  -4   8   3       18.25       27.98     19.65 o 
  -3   8   3        9.78       16.51     10.73 o 
  -2   8   3      750.32      718.17     30.00 o 
  -1   8   3      453.93      490.40     26.98 o 
   0   8   3        0.94        8.13      5.02 o 
   1   8   3      805.95      779.17     28.92 o 
   2   8   3      390.72      380.07     28.79 o 
   3   8   3     1673.32     1688.39     84.05 o 
   4   8   3        4.28       13.14     21.51 o 
   5   8   3      250.60      369.26     80.73 o 
  -5   9   3       10.92       51.84     54.02 o 
  -4   9   3        7.73      -12.31     18.18 o 
  -3   9   3        2.07       17.78     12.68 o 
  -2   9   3      263.35      226.95     18.00 o 
  -1   9   3      502.37      492.31     24.77 o 
   0   9   3      430.01      464.70     18.95 o 
   1   9   3      207.18      205.23     15.46 o 
   2   9   3     1107.56     1121.46     59.48 o 
   3   9   3       50.32       64.98     25.84 o 
   4   9   3      682.60      758.95     69.03 o 
  -4  10   3       22.94       50.37     22.83 o 
  -3  10   3     1135.57     1101.15     52.21 o 
  -2  10   3        0.00       -5.42      8.70 o 
  -1  10   3      444.76      479.00     26.48 o 
   0  10   3     1113.26     1077.28     34.39 o 
   1  10   3      136.55      140.29     14.10 o 
   2  10   3       40.32       41.63     23.58 o 
   3  10   3       60.63       87.26     23.82 o 
   4  10   3       30.34       61.04     29.55 o 
  -4  11   3      372.25      382.63     50.64 o 
  -3  11   3        3.90      -12.62     15.98 o 
  -2  11   3      549.68      589.03     35.12 o 
  -1  11   3      234.76      232.78     20.75 o 
   0  11   3      171.23      165.25     15.23 o 
   1  11   3       23.72       20.35     11.82 o 
   2  11   3        0.89       18.84     15.32 o 
   3  11   3       67.65      141.29     29.28 o 
   4  11   3        3.23        0.96     20.44 o 
  -3  12   3      212.73      196.26     36.13 o 
  -2  12   3       94.51      142.01     21.68 o 
  -1  12   3      176.57      152.00     22.70 o 
   0  12   3      447.88      435.34     33.68 o 
   1  12   3      666.48      624.67     35.55 o 
   2  12   3       27.52       38.07     31.85 o 
   3  12   3       45.63       65.40     24.89 o 
  -3  13   3       19.35       68.58     27.40 o 
  -2  13   3       24.91       62.59     18.76 o 
  -1  13   3       11.72       35.53     26.57 o 
   0  13   3       97.22      102.65     21.50 o 
   1  13   3        9.83       -1.51      9.29 o 
   2  13   3      268.46      215.24     33.14 o 
   3  13   3        0.72      -16.53     20.50 o 
  -2  14   3      144.49      167.60     37.61 o 
  -1  14   3       72.25      101.77     24.78 o 
   0  14   3       24.34       45.67     20.92 o 
   1  14   3      115.22      126.17     29.95 o 
   2  14   3       46.95      108.40     32.56 o 
  -1  15   3        6.78       64.06     33.19 o 
   0  15   3       88.99      105.70     30.90 o 
   1  15   3        6.15       52.22     41.26 o 
  -6   0   4      134.52      151.01     46.11 o 
  -4   0   4      242.90      256.88     24.62 o 
  -2   0   4      201.95      212.81     11.41 o 
   0   0   4      155.41      139.86     11.94 o 
   2   0   4     3157.80     3338.90     83.89 o 
   4   0   4     1364.90     1320.73     95.44 o 
  -6   1   4      148.53      108.48     36.13 o 
  -5   1   4      343.52      362.48     29.33 o 
  -4   1   4      530.79      601.23     26.92 o 
  -3   1   4      442.91      426.23     17.13 o 
  -2   1   4       10.78        5.37      3.75 o 
  -1   1   4       88.95       74.24      6.62 o 
   0   1   4     3766.72     3901.70     47.18 o 
   1   1   4     3996.85     4131.78     56.72 o 
   2   1   4        2.86        1.68      2.51 o 
   3   1   4      166.09      181.65     16.27 o 
   4   1   4      144.28      138.65     17.87 o 
   5   1   4      410.30      366.66     41.91 o 
  -6   2   4       74.00       45.78     61.41 o 
  -5   2   4       16.44       23.82     13.64 o 
  -4   2   4     2826.27     2978.19     88.98 o 
  -3   2   4      567.97      600.71     21.63 o 
  -2   2   4     4694.37     4855.35     80.63 o 
  -1   2   4     3021.68     3062.97     68.29 o 
   0   2   4     1178.68     1088.42     19.78 o 
   1   2   4     2176.07     2431.27     36.12 o 
   2   2   4     1424.21     1482.61     40.05 o 
   3   2   4      303.11      277.00     17.02 o 
   4   2   4       73.09       74.64     15.04 o 
   5   2   4       42.28       51.45     26.05 o 
  -6   3   4       70.24       26.39     59.18 o 
  -5   3   4      483.58      508.99     33.65 o 
  -4   3   4       97.77      106.04     12.91 o 
  -3   3   4     1708.58     1818.04     46.41 o 
  -2   3   4       91.56       83.80      6.62 o 
  -1   3   4     4412.17     4274.56     57.00 o 
   0   3   4     7037.47     6864.63     88.72 o 
   1   3   4      379.61      343.76      9.17 o 
   2   3   4        9.23        2.92      4.23 o 
   3   3   4      399.76      400.46     27.74 o 
   4   3   4      215.63      175.57     27.29 o 
   5   3   4       86.21       95.13     33.28 o 
  -6   4   4      102.65      157.29     61.13 o 
  -5   4   4       56.91       91.46     23.49 o 
  -4   4   4        6.04       15.27      8.68 o 
  -3   4   4       39.00       54.95      8.13 o 
  -2   4   4      497.64      485.94     14.79 o 
  -1   4   4       58.26       54.35      4.41 o 
   0   4   4      295.72      283.15     16.80 o 
   1   4   4       62.14       61.67      8.09 o 
   2   4   4     1810.76     1736.33     73.04 o 
   3   4   4        6.61        0.73      9.73 o 
   4   4   4     1245.64     1160.29     64.64 o 
   5   4   4       17.05       24.86     26.10 o 
  -5   5   4       72.62       22.00     27.61 o 
  -4   5   4        4.42        0.71     10.04 o 
  -3   5   4       76.00       77.33      9.18 o 
  -2   5   4       86.22       82.44      7.97 o 
  -1   5   4     1515.32     1537.99     29.08 o 
   0   5   4      140.80      141.31      8.90 o 
   1   5   4      549.24      496.26     18.78 o 
   2   5   4     2251.11     2366.99     62.37 o 
   3   5   4     2058.78     1946.48    122.88 o 
   4   5   4       35.37       67.14     25.88 o 
   5   5   4       99.54      123.93     40.88 o 
  -5   6   4      206.24      222.75     38.62 o 
  -4   6   4      668.42      658.83     36.19 o 
  -3   6   4       32.20       27.48      8.51 o 
  -2   6   4     1884.44     1936.11     63.54 o 
  -1   6   4      533.46      534.00     15.26 o 
   0   6   4     2791.61     2708.65     54.68 o 
   1   6   4        3.13       14.10      4.97 o 
   2   6   4      252.96      226.28     20.36 o 
   3   6   4      193.09      231.28     26.16 o 
   4   6   4       45.38       78.70     21.89 o 
   5   6   4       32.31       22.69     29.45 o 
  -5   7   4      301.64      280.29     41.45 o 
  -4   7   4       10.62       43.84     15.05 o 
  -3   7   4      362.58      338.92     25.61 o 
  -2   7   4      175.37      171.45     13.82 o 
  -1   7   4     3714.61     3908.56     72.47 o 
   0   7   4       15.54        4.83      4.02 o 
   1   7   4       10.70        7.28      6.09 o 
   2   7   4     1392.68     1393.79     60.11 o 
   3   7   4      336.08      365.05     35.38 o 
   4   7   4        3.85      -12.86     17.09 o 
   5   7   4        3.70        3.61     23.97 o 
  -5   8   4       84.17       57.12     31.71 o 
  -4   8   4      190.45      173.22     28.92 o 
  -3   8   4      355.59      338.43     24.28 o 
  -2   8   4      203.35      189.61     15.82 o 
  -1   8   4       41.27       43.08      5.65 o 
   0   8   4      867.06      861.98     25.59 o 
   1   8   4     1106.10     1015.53     35.21 o 
   2   8   4       21.60       37.47     18.40 o 
   3   8   4      118.96      151.58     25.24 o 
   4   8   4      452.19      465.48     50.00 o 
  -5   9   4       10.55       -1.49     28.05 o 
  -4   9   4       36.38       12.19     15.11 o 
  -3   9   4       32.32       42.53     13.30 o 
  -2   9   4       74.08       81.96     12.93 o 
  -1   9   4        3.94       24.78      8.72 o 
   0   9   4      375.58      351.95     16.65 o 
   1   9   4      245.11      232.35     15.85 o 
   2   9   4        4.07       26.74     12.93 o 
   3   9   4      430.31      473.56     44.48 o 
   4   9   4      175.60      164.34     37.46 o 
  -4  10   4      129.30       91.67     31.98 o 
  -3  10   4       11.18       37.53     20.90 o 
  -2  10   4      852.06      865.01     40.51 o 
  -1  10   4       18.49       30.90     13.99 o 
   0  10   4      827.11      825.15     30.87 o 
   1  10   4      511.17      454.60     25.19 o 
   2  10   4      116.04      111.73     21.04 o 
   3  10   4      108.31      115.07     27.93 o 
   4  10   4       26.79       23.44     23.77 o 
  -4  11   4       71.76       90.49     48.60 o 
  -3  11   4      690.34      700.53     44.89 o 
  -2  11   4       41.70       34.25     13.54 o 
  -1  11   4      894.56      935.71     42.98 o 
   0  11   4       67.73       67.48     10.77 o 
   1  11   4      374.66      358.37     29.22 o 
   2  11   4      134.66      144.16     25.47 o 
   3  11   4       98.20      135.87     29.58 o 
  -3  12   4       23.44       35.49     23.57 o 
  -2  12   4        9.87       10.92     14.08 o 
  -1  12   4       99.66       83.31     17.22 o 
   0  12   4      269.27      260.00     25.73 o 
   1  12   4       64.46       57.18     14.29 o 
   2  12   4      239.31      265.99     31.84 o 
   3  12   4      124.10      139.16     33.12 o 
  -3  13   4        0.87       54.30     37.00 o 
  -2  13   4        1.17       61.77     30.18 o 
  -1  13   4       14.75       32.37     17.57 o 
   0  13   4        0.18      -10.63     13.67 o 
   1  13   4      255.61      240.23     38.62 o 
   2  13   4        0.26       18.10     20.23 o 
  -2  14   4        8.17       16.31     22.62 o 
  -1  14   4        0.28       20.37     17.36 o 
   0  14   4      290.28      259.81     32.49 o 
   1  14   4       67.82      116.47     29.98 o 
   2  14   4        0.98       -2.23     16.91 o 
  -1  15   4       90.27       86.90     39.86 o 
   0  15   4        9.75       26.01     25.62 o 
  -5   0   5     1524.58     1619.57     88.06 o 
  -3   0   5      136.58      145.78     13.93 o 
  -1   0   5      469.05      468.03     29.17 o 
   1   0   5     4464.25     4833.04    102.53 o 
   3   0   5       67.64       56.31     15.54 o 
   5   0   5     2116.25     2025.98    184.92 o 
  -6   1   5      407.91      383.72    133.13 o 
  -5   1   5      198.18      205.37     22.82 o 
  -4   1   5      369.17      389.93     22.66 o 
  -3   1   5     2282.80     2363.30     54.50 o 
  -2   1   5     1430.24     1427.99     28.38 o 
  -1   1   5      162.98      173.63     11.17 o 
   0   1   5     2174.27     2261.28     52.66 o 
   1   1   5     1062.83     1037.99     20.84 o 
   2   1   5     1647.70     1666.53     42.08 o 
   3   1   5      263.57      233.62     16.74 o 
   4   1   5      312.33      303.34     32.48 o 
   5   1   5      188.66      218.56     37.30 o 
  -6   2   5      103.26       81.09     73.65 o 
  -5   2   5      307.08      329.79     25.72 o 
  -4   2   5        8.34       22.37      9.39 o 
  -3   2   5     1828.76     1752.13     45.27 o 
  -2   2   5      342.57      386.01     12.66 o 
  -1   2   5     3502.23     3588.06    109.25 o 
   0   2   5      536.39      547.90     11.69 o 
   1   2   5     7804.25     8402.02    118.84 o 
   2   2   5      580.68      551.65     20.80 o 
   3   2   5       17.47        8.00      6.57 o 
   4   2   5       40.29       59.56     13.50 o 
   5   2   5        3.36       50.50     22.21 o 
  -6   3   5      107.92      193.46     57.61 o 
  -5   3   5      523.63      504.66     32.66 o 
  -4   3   5       21.63       31.31      9.54 o 
  -3   3   5       35.79       43.05      7.37 o 
  -2   3   5     5894.72     6013.33     97.88 o 
  -1   3   5       14.02       19.74      2.69 o 
   0   3   5      335.00      407.40     10.72 o 
   1   3   5     2482.40     2600.51     58.30 o 
   2   3   5     2082.98     2165.86     55.60 o 
   3   3   5      186.94      201.50     16.96 o 
   4   3   5        3.33        8.88      9.75 o 
   5   3   5      139.28      120.24     37.68 o 
  -5   4   5       47.06       52.30     20.15 o 
  -4   4   5      339.31      370.89     21.99 o 
  -3   4   5        9.02       13.20      7.14 o 
  -2   4   5       35.35       36.24      5.10 o 
  -1   4   5        2.44        6.14      4.74 o 
   0   4   5      698.88      719.51     16.79 o 
   1   4   5       62.53       61.68      5.35 o 
   2   4   5       18.23       25.79      6.45 o 
   3   4   5      986.19      915.88     56.48 o 
   4   4   5      280.58      281.01     25.05 o 
   5   4   5      227.16      269.35     60.77 o 
  -5   5   5       17.72       71.44     26.98 o 
  -4   5   5      667.00      604.75     29.11 o 
  -3   5   5      333.39      342.51     20.34 o 
  -2   5   5       21.64       22.18      4.93 o 
  -1   5   5      207.30      203.89     12.33 o 
   0   5   5      619.41      546.75     16.45 o 
   1   5   5      271.28      280.22     11.77 o 
   2   5   5      661.35      578.96     26.08 o 
   3   5   5      624.95      691.77     42.53 o 
   4   5   5      425.92      422.61     39.66 o 
   5   5   5        6.93        8.32     23.39 o 
  -5   6   5      443.23      392.89     67.86 o 
  -4   6   5        1.66       30.74     11.26 o 
  -3   6   5     1276.33     1218.94     48.75 o 
  -2   6   5       13.00        2.60      4.30 o 
  -1   6   5     4011.31     4163.72     74.83 o 
   0   6   5      105.95      114.52      7.51 o 
   1   6   5     1633.51     1649.84     38.59 o 
   2   6   5     2168.56     2030.19     96.82 o 
   3   6   5      468.28      407.01     45.32 o 
   4   6   5       14.57        6.44     15.88 o 
   5   6   5       35.87       14.87     28.44 o 
  -5   7   5       64.88       83.14     32.11 o 
  -4   7   5      782.39      717.49     50.33 o 
  -3   7   5       19.41       15.60      9.09 o 
  -2   7   5     1648.17     1770.48     58.93 o 
  -1   7   5        1.44        7.55      5.07 o 
   0   7   5     2987.65     2980.53     61.92 o 
   1   7   5      111.36      114.63      9.78 o 
   2   7   5      416.00      402.00     36.39 o 
   3   7   5      128.67      128.41     23.84 o 
   4   7   5      121.34      129.81     30.90 o 
  -5   8   5       18.17       41.45     27.37 o 
  -4   8   5       47.08       87.46     17.23 o 
  -3   8   5      231.80      212.16     20.06 o 
  -2   8   5        0.02       11.45      7.52 o 
  -1   8   5       82.47       80.01      7.90 o 
   0   8   5       20.87       24.84      6.07 o 
   1   8   5       26.85       24.51      8.94 o 
   2   8   5      533.35      516.98     36.33 o 
   3   8   5      474.89      522.92     44.53 o 
   4   8   5        4.37       15.95     19.88 o 
  -5   9   5       70.62       63.84     57.49 o 
  -4   9   5       41.55       90.54     22.89 o 
  -3   9   5       87.06       80.72     16.02 o 
  -2   9   5       25.85       39.44     11.76 o 
  -1   9   5       41.84       37.32      8.33 o 
   0   9   5       57.82       61.21      8.67 o 
   1   9   5       80.12       73.42     11.49 o 
   2   9   5      311.23      285.43     28.77 o 
   3   9   5      176.99      130.21     25.94 o 
   4   9   5       60.10       53.01     27.50 o 
  -4  10   5      187.86      177.63     36.64 o 
  -3  10   5      309.48      283.10     27.95 o 
  -2  10   5        1.15        9.70     10.46 o 
  -1  10   5      851.11      889.23     41.40 o 
   0  10   5        2.05        7.00      6.81 o 
   1  10   5        4.65       25.92     11.56 o 
   2  10   5       39.85       40.17     16.42 o 
   3  10   5      418.40      450.32     46.13 o 
   4  10   5       95.53      146.29     39.40 o 
  -4  11   5      133.17      125.55     33.80 o 
  -3  11   5        0.00       28.99     16.46 o 
  -2  11   5      660.00      645.49     39.34 o 
  -1  11   5        3.06        8.07      9.92 o 
   0  11   5      706.29      688.07     30.75 o 
   1  11   5       63.32       85.53     17.88 o 
   2  11   5      162.71      193.67     29.17 o 
   3  11   5       19.54       15.78     17.40 o 
  -3  12   5       25.88       76.31     28.52 o 
  -2  12   5        0.18       10.69     12.67 o 
  -1  12   5      135.95      141.56     19.96 o 
   0  12   5        7.80        5.97     10.02 o 
   1  12   5      165.45      176.32     22.86 o 
   2  12   5       68.91      116.33     29.79 o 
   3  12   5       44.54       78.07     27.89 o 
  -3  13   5        5.00       -0.20     22.11 o 
  -2  13   5        0.97       33.98     35.71 o 
  -1  13   5       10.17       23.08     17.36 o 
   0  13   5       58.09       37.84     15.42 o 
   1  13   5       33.92       45.63     31.97 o 
   2  13   5       26.02       20.21     21.57 o 
  -2  14   5       11.73      204.84    123.00 o 
  -1  14   5      184.15      192.65     31.24 o 
   0  14   5       59.00      103.72     60.26 o 
   1  14   5       68.06       87.27     27.73 o 
   0  15   5      169.37      180.33     38.80 o 
  -4   0   6       57.93       74.93     17.17 o 
  -2   0   6     4704.80     5212.89    114.70 o 
   0   0   6      699.02      730.89     41.76 o 
   2   0   6       20.28       30.94      8.39 o 
   4   0   6      471.93      537.18     62.10 o 
  -5   1   6      321.31      316.30     27.31 o 
  -4   1   6      754.52      753.47     30.72 o 
  -3   1   6     1174.85     1165.03     32.29 o 
  -2   1   6       86.07       76.07      6.79 o 
  -1   1   6      639.07      660.30     17.32 o 
   0   1   6      269.01      303.50      9.73 o 
   1   1   6     3230.76     3393.11     58.20 o 
   2   1   6      289.39      293.02     15.63 o 
   3   1   6        7.37        5.08      7.88 o 
   4   1   6      947.40      949.83     59.62 o 
   5   1   6      462.89      440.78     48.44 o 
  -5   2   6      193.12      221.43     23.69 o 
  -4   2   6        2.83        4.38      7.43 o 
  -3   2   6      558.90      570.33     20.66 o 
  -2   2   6     3742.32     3466.19     56.71 o 
  -1   2   6     2147.45     2471.96     86.11 o 
   0   2   6     5653.81     5579.30     81.50 o 
   1   2   6       29.39       26.15      5.44 o 
   2   2   6     1318.65     1330.82     40.40 o 
   3   2   6      306.22      296.03     21.10 o 
   4   2   6      499.52      469.43     40.86 o 
   5   2   6       35.24       63.85     32.34 o 
  -5   3   6       11.19       22.01     13.67 o 
  -4   3   6      594.25      588.61     28.21 o 
  -3   3   6      442.73      441.85     18.70 o 
  -2   3   6      397.88      398.55     23.77 o 
  -1   3   6     2135.08     2022.76     42.59 o 
   0   3   6      206.65      217.59      8.29 o 
   1   3   6      775.95      802.85     20.35 o 
   2   3   6       51.14       53.84      8.54 o 
   3   3   6      826.11      773.45     43.14 o 
   4   3   6      532.45      490.92     54.10 o 
   5   3   6       63.78       96.85     35.35 o 
  -5   4   6      178.80      200.96     28.36 o 
  -4   4   6      108.51      124.84     14.23 o 
  -3   4   6      388.80      357.29     16.54 o 
  -2   4   6      537.83      477.27     19.55 o 
  -1   4   6      449.72      473.15     12.96 o 
   0   4   6      113.47      135.19      7.44 o 
   1   4   6        7.40       33.63      7.04 o 
   2   4   6        7.71       19.12      6.93 o 
   3   4   6      891.88      866.87     47.88 o 
   4   4   6      423.85      368.73     28.53 o 
   5   4   6        0.72       31.83     28.08 o 
  -5   5   6      280.56      318.47     46.02 o 
  -4   5   6      345.63      326.71     25.50 o 
  -3   5   6     1335.88     1268.59     46.07 o 
  -2   5   6     1142.11     1054.34     51.79 o 
  -1   5   6       75.91       67.15      6.05 o 
   0   5   6      111.13      116.39      7.54 o 
   1   5   6     1225.40     1284.07     38.58 o 
   2   5   6      294.05      299.72     23.00 o 
   3   5   6        2.68       22.45     11.46 o 
   4   5   6        2.25       52.54     18.96 o 
   5   5   6      184.62      189.78     49.42 o 
  -5   6   6       28.34      -10.84     26.04 o 
  -4   6   6      979.38      895.34     64.01 o 
  -3   6   6      323.61      320.41     23.02 o 
  -2   6   6      622.42      569.84     23.18 o 
  -1   6   6      712.87      719.30     28.13 o 
   0   6   6     3597.50     3396.83     77.56 o 
   1   6   6       42.90       38.45     10.11 o 
   2   6   6     1270.17     1248.86     60.90 o 
   3   6   6        9.58        6.58     10.62 o 
   4   6   6       41.90       45.67     22.16 o 
  -5   7   6       19.22       -2.97     16.27 o 
  -4   7   6        3.40       11.07     12.78 o 
  -3   7   6      779.04      769.12     51.26 o 
  -2   7   6      695.82      626.57     41.18 o 
  -1   7   6      851.09      817.75     25.22 o 
   0   7   6      209.50      192.85     10.85 o 
   1   7   6     2301.88     2434.43     69.09 o 
   2   7   6        8.25       -3.63      6.67 o 
   3   7   6      409.64      427.56     42.16 o 
   4   7   6       76.28       85.04     28.19 o 
  -5   8   6      146.21      143.38     37.62 o 
  -4   8   6      448.81      452.82     39.29 o 
  -3   8   6       23.08       21.70     10.10 o 
  -2   8   6      116.53      127.10     15.06 o 
  -1   8   6      656.04      669.59     23.85 o 
   0   8   6      414.27      365.24     16.39 o 
   1   8   6       28.14       20.99      7.07 o 
   2   8   6      101.86       97.63     19.18 o 
   3   8   6       78.86      117.29     25.21 o 
   4   8   6      150.85      155.74     36.42 o 
  -4   9   6      145.67      153.75     25.07 o 
  -3   9   6       47.71      116.16     43.19 o 
  -2   9   6        7.79        5.22      8.77 o 
  -1   9   6        5.50       10.75      7.33 o 
   0   9   6        0.05        0.94      5.21 o 
   1   9   6       13.67       27.89      8.33 o 
   2   9   6      211.87      240.27     28.86 o 
   3   9   6      102.32      104.68     25.56 o 
   4   9   6       41.31       29.71     24.53 o 
  -4  10   6       97.94       84.22     28.20 o 
  -3  10   6       31.39       33.84     15.57 o 
  -2  10   6      765.73      732.79     56.74 o 
  -1  10   6      300.69      297.47     22.56 o 
   0  10   6      162.81      166.06     13.43 o 
   1  10   6      186.24      169.93     17.36 o 
   2  10   6      529.83      551.01     43.77 o 
   3  10   6       13.73       34.79     40.74 o 
  -4  11   6        2.71       -9.40     20.73 o 
  -3  11   6      305.40      299.68     36.37 o 
  -2  11   6       10.54       34.92     14.49 o 
  -1  11   6      750.02      810.65     42.43 o 
   0  11   6      115.16      107.32     15.61 o 
   1  11   6      378.94      336.22     28.27 o 
   2  11   6       14.62      -17.07     17.07 o 
   3  11   6      204.60      217.73     37.29 o 
  -3  12   6      171.11      152.58     29.91 o 
  -2  12   6       55.95       74.67     18.71 o 
  -1  12   6       27.23       39.68     14.00 o 
   0  12   6       26.52       36.31     20.69 o 
   1  12   6       51.65       75.28     25.91 o 
   2  12   6      176.90      218.16     32.52 o 
   3  12   6       45.40       60.21     35.80 o 
  -3  13   6        0.67       12.61     24.35 o 
  -2  13   6        5.12       14.02     16.59 o 
  -1  13   6       15.44       -4.38     12.21 o 
   0  13   6       63.12       55.21     17.18 o 
   1  13   6        0.68       -5.07     15.20 o 
   2  13   6       67.72       59.94     24.80 o 
  -2  14   6      100.39      106.59     40.46 o 
  -1  14   6        6.02       19.82     18.48 o 
   0  14   6      113.32      122.53     30.13 o 
   1  14   6        0.23       34.73     27.88 o 
  -5   0   7      432.57      425.30     41.72 o 
  -3   0   7      992.88      992.43     39.93 o 
  -1   0   7       80.05       89.45     17.60 o 
   1   0   7      667.38      695.65     26.43 o 
   3   0   7      121.48      103.33     28.64 o 
   5   0   7       10.29       51.29     34.58 o 
  -6   1   7      155.02      193.69     70.18 o 
  -5   1   7       10.65        3.06     13.64 o 
  -4   1   7      271.92      280.01     20.30 o 
  -3   1   7     1649.16     1504.99     38.87 o 
  -2   1   7      568.46      510.93     27.18 o 
  -1   1   7      417.53      473.94     14.79 o 
   0   1   7      832.75      812.86     23.88 o 
   1   1   7      771.59      882.81     22.68 o 
   2   1   7      133.46      127.93      9.80 o 
   3   1   7      107.00      115.17     17.94 o 
   4   1   7      245.17      225.31     32.21 o 
   5   1   7      371.98      371.73     45.89 o 
  -5   2   7        1.11        4.23     10.46 o 
  -4   2   7        0.60        2.70      6.55 o 
  -3   2   7     1188.21     1088.75     36.43 o 
  -2   2   7       43.53       46.35      6.63 o 
  -1   2   7      681.38      594.58     18.80 o 
   0   2   7      302.72      312.65     10.40 o 
   1   2   7     4220.75     4366.85     78.91 o 
   2   2   7      452.53      436.77     20.68 o 
   3   2   7     1581.50     1634.45     70.60 o 
   4   2   7      196.47      198.27     30.17 o 
   5   2   7      135.48      110.21     39.00 o 
  -5   3   7       80.36       50.29     16.77 o 
  -4   3   7      351.78      335.30     20.35 o 
  -3   3   7      138.97      129.85     12.33 o 
  -2   3   7     1936.89     1943.44     70.99 o 
  -1   3   7     1024.65     1050.13     33.09 o 
   0   3   7      987.84      938.05     24.35 o 
   1   3   7       36.83       57.68     11.64 o 
   2   3   7     1882.95     1802.87     55.92 o 
   3   3   7       96.11      107.83     15.49 o 
   4   3   7      637.71      588.36     43.79 o 
   5   3   7      108.11      113.16     41.00 o 
  -5   4   7      324.99      275.56     36.47 o 
  -4   4   7      191.26      155.73     18.29 o 
  -3   4   7     2160.17     2061.91     94.09 o 
  -2   4   7      453.83      481.72     21.13 o 
  -1   4   7      221.70      211.22     12.36 o 
   0   4   7      107.82      117.08      7.80 o 
   1   4   7       81.71       80.94      9.32 o 
   2   4   7       15.95       16.71      7.21 o 
   3   4   7      261.00      304.67     28.68 o 
   4   4   7        0.10       23.97     18.22 o 
   5   4   7       49.78       68.16     36.31 o 
  -5   5   7      127.03      124.66     26.31 o 
  -4   5   7      725.49      716.73     71.90 o 
  -3   5   7      362.98      308.44     27.58 o 
  -2   5   7       27.28       38.46      5.37 o 
  -1   5   7      549.17      501.88     28.52 o 
   0   5   7     3138.89     3468.18     68.64 o 
   1   5   7       60.08       62.05      7.34 o 
   2   5   7       34.50       60.58     12.81 o 
   3   5   7       92.33      105.73     27.37 o 
   4   5   7      173.99      171.42     30.18 o 
  -5   6   7        9.88      -23.37     23.41 o 
  -4   6   7       40.26       56.69     21.73 o 
  -3   6   7       60.83       80.30     15.63 o 
  -2   6   7        0.28        9.16      5.18 o 
  -1   6   7     1239.92     1213.76     32.04 o 
   0   6   7      323.56      294.73     16.27 o 
   1   6   7     1936.80     1991.73     66.14 o 
   2   6   7       21.24       34.94     11.32 o 
   3   6   7      217.40      235.23     23.24 o 
   4   6   7       25.60      227.31    127.01 o 
  -5   7   7       85.79       72.73     31.39 o 
  -4   7   7      212.79      202.53     26.80 o 
  -3   7   7      396.62      337.43     31.60 o 
  -2   7   7        2.25       17.18      7.73 o 
  -1   7   7      238.36      221.01     13.62 o 
   0   7   7     1877.86     1833.84     45.39 o 
   1   7   7       78.01       81.20      9.70 o 
   2   7   7      154.06      158.82     17.65 o 
   3   7   7      297.82      311.18     36.00 o 
   4   7   7      225.88      228.42     41.81 o 
  -5   8   7      368.56      327.67     55.62 o 
  -4   8   7        1.50       36.70     16.03 o 
  -3   8   7      217.45      216.68     25.30 o 
  -2   8   7      469.84      484.01     28.05 o 
  -1   8   7        2.35       -0.44      5.68 o 
   0   8   7      122.23       94.35     10.26 o 
   1   8   7      142.95      118.52     14.53 o 
   2   8   7       90.17       70.51     19.46 o 
   3   8   7       31.31       48.71     20.96 o 
   4   8   7        2.40       -5.87     18.83 o 
  -4   9   7      539.62      529.45     47.43 o 
  -3   9   7       59.60       35.25     16.12 o 
  -2   9   7       99.66       97.44     15.24 o 
  -1   9   7      657.48      616.69     26.65 o 
   0   9   7      162.44      148.90     12.29 o 
   1   9   7      108.13       94.43     12.14 o 
   2   9   7       14.86       -7.20     11.97 o 
   3   9   7        4.36       20.62     18.83 o 
   4   9   7       23.50       23.72     25.91 o 
  -4  10   7      245.83      178.24     37.80 o 
  -3  10   7      125.03      153.14     24.21 o 
  -2  10   7      127.59      121.54     17.30 o 
  -1  10   7     1284.72     1335.37     48.60 o 
   0  10   7      499.77      468.93     23.99 o 
   1  10   7      377.68      417.51     30.77 o 
   2  10   7      127.05      152.42     26.65 o 
   3  10   7      470.96      485.00     51.63 o 
  -4  11   7        6.77       17.33     34.81 o 
  -3  11   7      122.20      157.67     29.46 o 
  -2  11   7      604.61      628.48     40.51 o 
  -1  11   7       49.97       47.58     14.31 o 
   0  11   7      467.04      440.83     23.82 o 
   1  11   7       15.88       41.94     23.08 o 
   2  11   7      612.62      668.81     52.99 o 
   3  11   7       73.57       75.28     29.54 o 
  -3  12   7        1.04       16.83     24.20 o 
  -2  12   7       86.89      103.60     24.15 o 
  -1  12   7      239.44      249.09     25.78 o 
   0  12   7       28.00       16.09     12.40 o 
   1  12   7        0.78       -6.08     12.03 o 
   2  12   7        5.99      -13.73     23.28 o 
  -2  13   7       36.74       12.06     26.46 o 
  -1  13   7       51.02       96.58     24.06 o 
   0  13   7       27.19        1.13      8.97 o 
   1  13   7       47.01       11.85     52.09 o 
   2  13   7        0.41       30.89     21.85 o 
  -1  14   7       70.90       77.52     34.30 o 
   0  14   7        1.36       23.18     37.66 o 
   1  14   7       77.28      102.02     32.03 o 
  -4   0   8     2404.36     2286.83     97.66 o 
  -2   0   8       32.32       19.99     12.52 o 
   0   0   8      703.87      748.26     44.38 o 
   2   0   8      234.32      228.75     20.18 o 
   4   0   8       76.86       71.93     43.27 o 
  -5   1   8      336.80      358.05     41.35 o 
  -4   1   8      414.53      387.55     29.26 o 
  -3   1   8      401.38      327.98     23.18 o 
  -2   1   8      327.24      327.50     22.59 o 
  -1   1   8      990.80      932.66     34.30 o 
   0   1   8      679.82      720.99     22.20 o 
   1   1   8      907.02      853.20     23.76 o 
   2   1   8      298.76      285.40     14.62 o 
   3   1   8      341.46      319.39     34.98 o 
   4   1   8       91.36      100.49     25.48 o 
   5   1   8       37.35       64.80     27.91 o 
  -5   2   8       19.17       22.49     29.27 o 
  -4   2   8       30.36       46.62     12.68 o 
  -3   2   8       17.83       25.62     14.13 o 
  -2   2   8      312.69      305.52     19.31 o 
  -1   2   8      111.00      113.89      9.13 o 
   0   2   8     3191.13     3256.92     74.05 o 
   1   2   8      124.27      114.18      8.90 o 
   2   2   8     1768.50     1904.36     64.44 o 
   3   2   8        0.80       -3.94     12.79 o 
   4   2   8      465.71      473.46     51.99 o 
   5   2   8       36.08       28.13     27.61 o 
  -5   3   8       36.73       29.54     18.29 o 
  -4   3   8      132.83      123.96     15.40 o 
  -3   3   8      651.53      544.18     24.17 o 
  -2   3   8      168.81      179.41     16.16 o 
  -1   3   8     2454.57     2622.83     60.97 o 
   0   3   8      489.77      417.13     17.33 o 
   1   3   8       23.03       11.63      5.25 o 
   2   3   8       11.80        6.72      6.76 o 
   3   3   8     1570.32     1483.15     95.28 o 
   4   3   8        2.63        0.13     15.25 o 
  -5   4   8        0.17        9.68     15.34 o 
  -4   4   8      683.54      637.90     44.81 o 
  -3   4   8       71.21       65.09     12.13 o 
  -2   4   8     1207.29     1235.69     40.15 o 
  -1   4   8       57.31       40.92      7.67 o 
   0   4   8      115.25      219.84     52.75 o 
   1   4   8        6.67       30.31      6.00 o 
   2   4   8        3.93       18.13     29.34 o 
   3   4   8      127.40      118.15     16.65 o 
   4   4   8       12.35       -1.51     11.50 o 
  -5   5   8      337.85      311.17     36.03 o 
  -4   5   8       16.39       30.63     12.15 o 
  -3   5   8      162.09      152.32     22.03 o 
  -2   5   8      371.30      377.56     26.08 o 
  -1   5   8      353.86      371.33     16.65 o 
   0   5   8      194.50      194.74     11.04 o 
   1   5   8      348.68      346.13     16.28 o 
   2   5   8       10.40        4.00      9.43 o 
   3   5   8        1.14        4.72      7.93 o 
   4   5   8      228.12      226.36     44.55 o 
  -5   6   8       38.48       24.63     22.18 o 
  -4   6   8       36.21       35.32     15.13 o 
  -3   6   8       41.44       34.49     11.16 o 
  -2   6   8       25.96       70.38     22.79 o 
  -1   6   8     1145.32     1130.76     54.51 o 
   0   6   8     1988.74     2007.43     74.96 o 
   1   6   8      205.03      208.86     13.81 o 
   2   6   8      477.24      507.84     33.41 o 
   3   6   8        1.08       19.10     15.40 o 
   4   6   8      443.31      439.90     61.31 o 
  -5   7   8        4.93       -4.66     18.59 o 
  -4   7   8        6.28       15.01     14.81 o 
  -3   7   8      187.43      156.97     21.05 o 
  -2   7   8      374.32      336.47     31.19 o 
  -1   7   8      419.79      383.19     17.90 o 
   0   7   8       90.96       93.34     10.20 o 
   1   7   8      915.81      902.42     33.02 o 
   2   7   8       20.32       41.82     12.81 o 
   3   7   8      275.65      329.14     40.89 o 
   4   7   8       60.64       74.41     29.82 o 
  -4   8   8      561.35      531.16     69.65 o 
  -3   8   8       20.86       12.87     12.48 o 
  -2   8   8     1018.64      968.62     57.18 o 
  -1   8   8       44.72       41.17     10.43 o 
   0   8   8      239.48      214.44     14.88 o 
   1   8   8       32.20       59.86     12.27 o 
   2   8   8        0.93        8.00     12.96 o 
   3   8   8       42.41       62.98     24.76 o 
   4   8   8       45.72      101.00     56.13 o 
  -4   9   8       11.96        0.80     15.77 o 
  -3   9   8      365.09      341.87     35.12 o 
  -2   9   8      384.12      370.81     31.81 o 
  -1   9   8      902.70      957.28     37.82 o 
   0   9   8       89.01       82.18     10.54 o 
   1   9   8        1.27       22.85     12.85 o 
   2   9   8       85.50       66.69     21.77 o 
   3   9   8       55.15       64.20     26.50 o 
  -4  10   8        0.71        1.65     23.48 o 
  -3  10   8       70.48       90.80     24.55 o 
  -2  10   8      456.01      453.47     38.04 o 
  -1  10   8      393.72      372.25     23.01 o 
   0  10   8       29.79       42.74      9.52 o 
   1  10   8        2.09       24.04     16.05 o 
   2  10   8      768.03      834.56     57.84 o 
   3  10   8       11.78       63.82     32.94 o 
  -3  11   8        5.24       20.16     20.86 o 
  -2  11   8       23.32       13.92     19.96 o 
  -1  11   8      110.19      131.23     26.87 o 
   0  11   8      104.45      105.78     13.66 o 
   1  11   8      229.20      246.13     27.09 o 
   2  11   8        3.24       20.62     23.69 o 
   3  11   8      331.30      336.73     45.89 o 
  -3  12   8      106.28      143.31     31.23 o 
  -2  12   8       62.65       77.99     24.43 o 
  -1  12   8       61.88       92.53     22.83 o 
   0  12   8        1.06        7.41     10.80 o 
   1  12   8      140.60      163.19     35.87 o 
   2  12   8       24.63       33.70     21.14 o 
  -2  13   8       43.44       54.23     65.91 o 
  -1  13   8       51.86       63.27     25.75 o 
   0  13   8       11.63       37.96     24.41 o 
   1  13   8        1.37       18.38     23.89 o 
  -1  14   8       39.34       37.89     26.47 o 
   0  14   8       21.56       39.94     31.47 o 
  -5   0   9      728.26      702.39     82.62 o 
  -3   0   9     1953.09     1827.44    120.93 o 
  -1   0   9     1311.63     1365.78     67.35 o 
   1   0   9       19.86       38.41     20.22 o 
   3   0   9       76.08      110.19     28.77 o 
  -5   1   9       35.81       48.75     37.75 o 
  -4   1   9      726.87      660.43     42.17 o 
  -3   1   9      437.86      417.93     28.79 o 
  -2   1   9      224.48      203.96     12.87 o 
  -1   1   9      100.68      107.88     14.76 o 
   0   1   9     1063.74     1003.80     26.79 o 
   1   1   9     1485.06     1410.61     36.45 o 
   2   1   9      400.44      392.99     19.54 o 
   3   1   9       13.92        5.95     12.72 o 
   4   1   9       49.68       35.88     21.08 o 
  -5   2   9       11.67      114.15    113.00 o 
  -4   2   9        0.14       21.73     10.78 o 
  -3   2   9       91.51       82.75     12.53 o 
  -2   2   9      392.13      352.37     24.26 o 
  -1   2   9     1268.32     1326.59     60.17 o 
   0   2   9      260.18      237.62     11.35 o 
   1   2   9      762.08      754.28     24.77 o 
   2   2   9      283.06      261.09     19.26 o 
   3   2   9      917.71      886.72     45.70 o 
   4   2   9       69.02       76.69     22.96 o 
  -5   3   9       95.60      126.50     26.26 o 
  -4   3   9      149.87      150.49     19.15 o 
  -3   3   9      333.61      296.74     32.10 o 
  -2   3   9      594.89      595.91     26.33 o 
  -1   3   9      163.72      156.92     16.20 o 
   0   3   9      645.56      655.17     24.50 o 
   1   3   9      878.71      894.91     29.07 o 
   2   3   9      642.75      650.52     61.01 o 
   3   3   9       21.52       12.88     11.25 o 
   4   3   9      148.23      167.92     32.88 o 
  -5   4   9      385.72      445.20     59.12 o 
  -4   4   9       27.51       33.28     13.78 o 
  -3   4   9     2007.69     1883.54    139.62 o 
  -2   4   9      143.34      147.07     13.44 o 
  -1   4   9     1166.84     1162.41     45.78 o 
   0   4   9      225.00      203.81     12.04 o 
   1   4   9       44.35       46.87      7.38 o 
   2   4   9       12.41       19.84     12.44 o 
   3   4   9       19.86       30.32     13.54 o 
   4   4   9        1.09        3.82     13.76 o 
  -5   5   9       13.82       12.34     25.71 o 
  -4   5   9      252.77      206.80     20.36 o 
  -3   5   9      126.68      110.18     13.52 o 
  -2   5   9     1486.69     1636.83     54.80 o 
  -1   5   9     1305.82     1325.67     41.69 o 
   0   5   9      231.95      237.57     16.25 o 
   1   5   9       47.32       63.96     10.13 o 
   2   5   9       82.46      116.77     15.35 o 
   3   5   9       16.21       21.10     13.09 o 
   4   5   9       79.56       52.66     30.28 o 
  -5   6   9        0.95       -1.71     18.56 o 
  -4   6   9        1.06        4.18     11.50 o 
  -3   6   9       44.86       68.47     12.55 o 
  -2   6   9      409.38      404.05     24.73 o 
  -1   6   9       49.54       58.80     15.41 o 
   0   6   9       76.92       81.04     11.01 o 
   1   6   9      922.53      914.99     32.50 o 
   2   6   9       86.01       92.53     15.09 o 
   3   6   9      513.85      530.63     53.81 o 
   4   6   9        2.86      -21.68     32.52 o 
  -5   7   9       36.60       53.09     38.11 o 
  -4   7   9        2.58       12.98     14.18 o 
  -3   7   9      112.13       90.36     15.37 o 
  -2   7   9      226.65      230.49     21.16 o 
  -1   7   9      196.91      182.35     17.16 o 
   0   7   9      172.81      179.21     13.02 o 
   1   7   9        7.29        7.17      7.60 o 
   2   7   9      796.29      721.03     38.83 o 
   3   7   9       11.81       20.56     22.96 o 
   4   7   9      260.20      267.73     54.76 o 
  -4   8   9      156.94      175.34     29.64 o 
  -3   8   9      466.68      462.73     41.49 o 
  -2   8   9       58.97       70.21     14.34 o 
  -1   8   9      352.92      332.18     21.95 o 
   0   8   9      247.01      226.90     14.83 o 
   1   8   9      480.22      511.19     31.33 o 
   2   8   9       40.13       41.67     23.68 o 
   3   8   9       24.64        1.33     13.77 o 
  -4   9   9      265.58      204.57     41.78 o 
  -3   9   9       56.74       68.82     20.85 o 
  -2   9   9      597.20      620.68     45.95 o 
  -1   9   9        5.72       32.84     16.98 o 
   0   9   9      180.76      188.44     15.27 o 
   1   9   9       47.07       45.15     15.80 o 
   2   9   9        7.58       45.75     19.10 o 
   3   9   9       60.36      132.43     35.13 o 
  -4  10   9       12.71       -5.43     18.91 o 
  -3  10   9       55.80       70.95     32.12 o 
  -2  10   9       15.91       77.37     20.46 o 
  -1  10   9       19.47        2.39     11.00 o 
   0  10   9       62.27       67.15     17.98 o 
   1  10   9      193.00      196.78     34.47 o 
   2  10   9        3.14        2.60     14.32 o 
   3  10   9      191.46      211.52     44.13 o 
  -3  11   9        2.39       -6.20     19.14 o 
  -2  11   9       78.78      113.03     25.59 o 
  -1  11   9       76.49       99.10     22.30 o 
   0  11   9        5.07       -5.38      9.37 o 
   1  11   9       36.32       28.99     19.30 o 
   2  11   9      447.00      437.89     47.37 o 
  -3  12   9       51.32       80.95     32.18 o 
  -2  12   9       17.42       34.05     21.34 o 
  -1  12   9      197.54      192.40     29.47 o 
   0  12   9       21.88       27.65     23.16 o 
   1  12   9      135.68       87.47     31.79 o 
   2  12   9       81.74       87.83     30.18 o 
  -2  13   9      108.87      189.27     43.69 o 
  -1  13   9       27.04       84.00     36.19 o 
   0  13   9      189.74      200.19     48.31 o 
   1  13   9       71.75       62.16     34.53 o 
  -4   0  10     3159.41     3172.44    250.25 o 
  -2   0  10      517.27      585.99     55.27 o 
   0   0  10     4359.07     4077.83    142.49 o 
   2   0  10       57.75       69.01     16.83 o 
   4   0  10        2.12       -7.66     19.41 o 
  -5   1  10      466.89      485.01     47.24 o 
  -4   1  10      123.12      177.88     29.02 o 
  -3   1  10      146.36      141.45     19.90 o 
  -2   1  10      230.65      251.63     23.09 o 
  -1   1  10     1609.02     1656.75     93.89 o 
   0   1  10      482.03      475.69     17.70 o 
   1   1  10      370.50      357.23     16.50 o 
   2   1  10      825.43      843.52     33.73 o 
   3   1  10      184.89      214.13     27.39 o 
   4   1  10        0.27       31.08     35.98 o 
  -5   2  10        0.14        8.70     18.74 o 
  -4   2  10        6.09      -12.77     13.08 o 
  -3   2  10        5.38        3.76      9.91 o 
  -2   2  10      141.80      137.53     12.26 o 
  -1   2  10      536.56      505.80     29.69 o 
   0   2  10      225.01      219.84     12.44 o 
   1   2  10        0.12       -0.23      5.57 o 
   2   2  10      447.97      459.93     28.31 o 
   3   2  10      103.30       83.86     19.32 o 
   4   2  10      465.08      455.03     47.86 o 
  -5   3  10        6.72       38.00     25.77 o 
  -4   3  10       11.72       17.19     14.57 o 
  -3   3  10      208.37      176.01     16.65 o 
  -2   3  10      276.90      301.45     20.20 o 
  -1   3  10       42.76       47.95      9.39 o 
   0   3  10     1205.31     1167.67     47.54 o 
   1   3  10      141.98      137.28     11.73 o 
   2   3  10       56.33       89.25     14.18 o 
   3   3  10      629.89      624.87     43.52 o 
   4   3  10       39.06       39.30     19.63 o 
  -5   4  10      211.56      212.86     47.10 o 
  -4   4  10      529.43      513.46     66.18 o 
  -3   4  10      134.08      102.02     17.06 o 
  -2   4  10     2376.94     2532.39     77.23 o 
  -1   4  10        2.62        5.02      7.94 o 
   0   4  10      426.48      397.62     17.98 o 
   1   4  10       61.08       62.06      9.06 o 
   2   4  10      328.76      334.33     26.70 o 
   3   4  10      130.74      119.09     19.77 o 
   4   4  10        1.58       12.49     22.91 o 
  -5   5  10      238.34      306.27     50.31 o 
  -4   5  10      154.78      123.41     17.71 o 
  -3   5  10      915.87      862.29     57.39 o 
  -2   5  10        3.20        1.52      6.77 o 
  -1   5  10     1224.26     1202.98     42.65 o 
   0   5  10      189.55      197.59     13.98 o 
   1   5  10      598.34      513.18     35.73 o 
   2   5  10      160.13      175.41     19.45 o 
   3   5  10       33.06       59.87     16.55 o 
   4   5  10       16.44      -21.48     25.22 o 
  -5   6  10       21.26       12.12     48.49 o 
  -4   6  10       65.00       44.33     17.00 o 
  -3   6  10      208.13      183.98     19.18 o 
  -2   6  10       48.63       42.61     11.49 o 
  -1   6  10      338.50      335.99     21.74 o 
   0   6  10      331.15      314.84     18.71 o 
   1   6  10       17.97       36.40     14.51 o 
   2   6  10      305.33      274.41     25.46 o 
   3   6  10       49.36       77.44     20.45 o 
   4   6  10      379.66      476.21    140.17 o 
  -4   7  10       19.69       64.96     22.12 o 
  -3   7  10      281.53      230.57     22.45 o 
  -2   7  10        2.82       22.69     17.56 o 
  -1   7  10      124.46      117.95     14.98 o 
   0   7  10      100.78      113.82     12.06 o 
   1   7  10      835.99      863.24     41.19 o 
   2   7  10       47.61       73.55     17.39 o 
   3   7  10      113.17      113.11     32.97 o 
  -4   8  10      112.24       71.18     22.53 o 
  -3   8  10       56.71       54.23     19.99 o 
  -2   8  10      764.72      769.24     64.23 o 
  -1   8  10      122.87      119.99     15.90 o 
   0   8  10      117.15      129.21     12.93 o 
   1   8  10        4.03       14.30     12.83 o 
   2   8  10       82.51      100.48     24.30 o 
   3   8  10       80.32      142.94     36.01 o 
  -4   9  10       32.49       19.60     19.29 o 
  -3   9  10      506.66      545.46     87.21 o 
  -2   9  10        1.72       -1.41     11.57 o 
  -1   9  10      288.96      285.81     25.90 o 
   0   9  10       88.01      131.92     13.41 o 
   1   9  10      123.86      127.02     18.05 o 
   2   9  10       86.37      134.96     28.35 o 
   3   9  10        1.42       30.90     59.20 o 
  -3  10  10       23.59       26.91     18.87 o 
  -2  10  10      137.01      190.92     28.31 o 
  -1  10  10        3.37       -2.10      9.91 o 
   0  10  10       29.59       24.80     18.61 o 
   1  10  10      273.04      265.07     29.37 o 
   2  10  10       63.17       84.81     27.28 o 
  -3  11  10        0.68       15.78     19.30 o 
  -2  11  10       68.08       78.89     24.94 o 
  -1  11  10       80.45       88.38     22.30 o 
   0  11  10       36.25       57.80     18.66 o 
   1  11  10       84.27       97.77     21.58 o 
   2  11  10       39.36       88.50     26.39 o 
  -2  12  10      101.81      143.09     33.54 o 
  -1  12  10        4.70      -10.52     21.26 o 
   0  12  10      533.29      464.02     63.58 o 
   1  12  10       74.05       94.49     28.11 o 
  -1  13  10      225.04      230.18     57.54 o 
   0  13  10       10.23       19.17     26.21 o 
  -5   0  11      222.70      282.66    112.76 o 
  -3   0  11      989.95      984.92     81.05 o 
  -1   0  11     3670.07     3635.75    157.66 o 
   1   0  11     1683.40     1609.19     65.08 o 
   3   0  11      157.52      159.67     44.26 o 
  -5   1  11      155.69      158.31     34.95 o 
  -4   1  11      513.93      474.02     40.48 o 
  -3   1  11      340.72      317.62     30.23 o 
  -2   1  11      363.98      404.44     30.72 o 
  -1   1  11      167.10      133.17     21.51 o 
   0   1  11     1593.47     1582.27     52.77 o 
   1   1  11      346.74      331.69     17.53 o 
   2   1  11      253.30      237.44     19.84 o 
   3   1  11       83.97      107.62     22.89 o 
   4   1  11       91.16       87.75     24.65 o 
  -5   2  11      287.18      240.37     39.00 o 
  -4   2  11       63.02      106.17     23.19 o 
  -3   2  11      161.69      173.50     23.76 o 
  -2   2  11       21.86       37.33     14.77 o 
  -1   2  11      656.30      662.16     47.45 o 
   0   2  11      510.66      480.65     19.69 o 
   1   2  11      253.84      246.21     16.21 o 
   2   2  11      141.42      127.69     17.37 o 
   3   2  11      412.64      408.22     36.02 o 
   4   2  11        7.68       39.67     21.12 o 
  -5   3  11      106.60       88.87     27.40 o 
  -4   3  11       98.22      100.14     21.94 o 
  -3   3  11      211.85      197.49     25.43 o 
  -2   3  11      104.40       98.96     17.49 o 
  -1   3  11       22.16       14.35      9.10 o 
   0   3  11       52.80       48.34      7.49 o 
   1   3  11      589.93      585.89     25.41 o 
   2   3  11       59.24       66.99     14.46 o 
   3   3  11       45.15       42.35     33.82 o 
   4   3  11      141.62      168.22     34.22 o 
  -5   4  11       93.62       94.00     39.62 o 
  -4   4  11        0.27       21.06     16.32 o 
  -3   4  11      401.38      417.62     32.69 o 
  -2   4  11      751.13      764.34     44.64 o 
  -1   4  11     1411.79     1444.85     50.87 o 
   0   4  11       94.97       91.61     10.75 o 
   1   4  11      370.43      365.02     20.52 o 
   2   4  11        0.01      -12.75     13.59 o 
   3   4  11      129.50      129.70     22.51 o 
   4   4  11        8.46       -7.44     23.35 o 
  -5   5  11        3.85      -22.97     27.97 o 
  -4   5  11      102.30      139.04     25.35 o 
  -3   5  11      136.88       92.97     20.99 o 
  -2   5  11      700.63      749.87     38.74 o 
  -1   5  11      325.17      360.17     23.70 o 
   0   5  11      632.38      636.13     26.42 o 
   1   5  11       73.06       84.51     14.63 o 
   2   5  11      420.14      510.37     64.65 o 
   3   5  11      208.16      214.74     26.29 o 
  -4   6  11      135.82      132.82     32.49 o 
  -3   6  11      159.76      133.63     18.20 o 
  -2   6  11       59.40       68.43     14.64 o 
  -1   6  11       57.28       86.59     13.15 o 
   0   6  11       12.63       16.84     12.59 o 
   1   6  11      542.33      493.73     31.26 o 
   2   6  11      103.16      107.40     19.58 o 
   3   6  11       66.24       79.19     26.86 o 
  -4   7  11      325.54      324.67     50.43 o 
  -3   7  11       33.70       59.86     15.04 o 
  -2   7  11       27.85       36.97     14.23 o 
  -1   7  11       70.95       98.92     16.28 o 
   0   7  11       32.15       39.24     12.42 o 
   1   7  11       31.77       42.70     14.01 o 
   2   7  11      302.52      325.11     30.67 o 
   3   7  11      209.91      318.50     49.20 o 
  -4   8  11       54.13       68.77     29.90 o 
  -3   8  11      602.31      548.75     48.84 o 
  -2   8  11        8.22       -1.00     16.28 o 
  -1   8  11      432.29      444.83     31.98 o 
   0   8  11       32.16       25.45     11.75 o 
   1   8  11      401.56      400.03     30.79 o 
   2   8  11       97.10      114.81     26.07 o 
   3   8  11       55.13      125.01     37.54 o 
  -4   9  11       74.99       98.48     48.26 o 
  -3   9  11        5.82       10.45     28.46 o 
  -2   9  11      471.73      495.24     43.92 o 
  -1   9  11        0.03       34.10     23.08 o 
   0   9  11      484.77      486.73     34.12 o 
   1   9  11       94.80      104.67     18.75 o 
   2   9  11       56.78       68.85     23.97 o 
  -3  10  11       46.31       49.64     22.33 o 
  -2  10  11       15.33       30.25     23.42 o 
  -1  10  11        0.82       -4.13     10.79 o 
   0  10  11       54.70       65.40     18.70 o 
   1  10  11       33.33       53.48     23.51 o 
   2  10  11       89.50      116.45     28.65 o 
  -2  11  11        0.93        2.21     16.58 o 
  -1  11  11       18.72       31.28     28.68 o 
   0  11  11        1.14      -15.90     15.90 o 
   1  11  11        0.01      -22.49     29.19 o 
  -2  12  11        2.28       55.33     33.11 o 
  -1  12  11      139.85      155.15     41.13 o 
   0  12  11        4.20       41.63     46.79 o 
  -4   0  12      154.76      188.83     54.07 o 
  -2   0  12      562.95      549.99     57.38 o 
   0   0  12      326.97      286.90     23.96 o 
   2   0  12      775.95      677.40     73.15 o 
  -5   1  12       93.59       85.08     28.47 o 
  -4   1  12      208.51      180.61     30.36 o 
  -3   1  12      126.91      186.59     27.72 o 
  -2   1  12      243.73      272.04     30.06 o 
  -1   1  12      454.73      461.10     38.46 o 
   0   1  12      250.58      248.80     19.20 o 
   1   1  12       68.98       70.26     10.01 o 
   2   1  12      157.26      124.43     23.36 o 
   3   1  12      187.15      176.81     28.17 o 
  -5   2  12       42.79       42.73     25.90 o 
  -4   2  12      144.58      171.87     28.12 o 
  -3   2  12       21.25       32.61     16.51 o 
  -2   2  12      577.63      621.57     45.57 o 
  -1   2  12      446.23      386.80     42.55 o 
   0   2  12       84.64       74.04      9.99 o 
   1   2  12        4.35       13.05      7.25 o 
   2   2  12       80.70      107.64     29.76 o 
   3   2  12       11.02        5.35     13.17 o 
  -5   3  12      184.48      278.98     53.73 o 
  -4   3  12      192.93      191.49     30.78 o 
  -3   3  12      502.91      488.20     40.07 o 
  -2   3  12      199.03      201.48     26.37 o 
  -1   3  12      533.17      500.29     27.48 o 
   0   3  12       65.34       66.21     11.87 o 
   1   3  12      278.62      283.18     18.22 o 
   2   3  12        1.34        0.92      8.33 o 
   3   3  12      145.81      139.77     25.60 o 
  -5   4  12      146.17      153.42     44.63 o 
  -4   4  12       92.99       76.64     37.20 o 
  -3   4  12        5.85       -6.25     16.82 o 
  -2   4  12     1682.37     1666.06     77.26 o 
  -1   4  12       19.18       20.43     16.72 o 
   0   4  12      749.58      802.43     37.38 o 
   1   4  12      143.29      115.00     12.89 o 
   2   4  12     1061.47     1186.87     71.20 o 
   3   4  12       26.58       52.66     20.91 o 
  -4   5  12       36.37       38.92     19.10 o 
  -3   5  12       31.15       28.45     20.50 o 
  -2   5  12      119.44       83.39     16.28 o 
  -1   5  12      922.15      927.93     48.96 o 
   0   5  12      120.67      118.78     16.99 o 
   1   5  12      258.01      282.71     24.42 o 
   2   5  12       92.29       95.55     19.31 o 
   3   5  12      174.84      155.64     31.37 o 
  -4   6  12       58.93       50.29     28.24 o 
  -3   6  12       14.06       23.44     16.62 o 
  -2   6  12        1.49       -3.78      8.80 o 
  -1   6  12      149.04      140.95     17.88 o 
   0   6  12        2.88        3.95      9.00 o 
   1   6  12       83.67       64.27     15.27 o 
   2   6  12       12.40       20.19     21.23 o 
   3   6  12       27.23       48.04     29.99 o 
  -4   7  12       37.05       29.12     24.21 o 
  -3   7  12       38.02       17.45     23.88 o 
  -2   7  12      208.15      215.50     23.70 o 
  -1   7  12        2.63       -4.14      9.42 o 
   0   7  12       61.63       70.14     16.39 o 
   1   7  12      123.47      141.70     21.48 o 
   2   7  12       24.61       32.45     16.19 o 
   3   7  12       12.06       12.63     32.02 o 
  -4   8  12       65.93      -20.45     24.14 o 
  -3   8  12      193.24      170.50     36.33 o 
  -2   8  12      277.51      264.83     36.58 o 
  -1   8  12       41.50       70.60     18.10 o 
   0   8  12      669.87      646.33     40.55 o 
   1   8  12       12.68        6.19     14.31 o 
   2   8  12      212.12      260.52     38.74 o 
  -3   9  12      169.81      200.69     40.29 o 
  -2   9  12        0.97        9.57     17.31 o 
  -1   9  12      470.40      514.67     38.87 o 
   0   9  12        4.22        9.94     24.84 o 
   1   9  12      421.33      442.12     57.29 o 
   2   9  12       31.09        6.76     19.12 o 
  -3  10  12       12.32       89.67     43.12 o 
  -2  10  12       16.41       17.67     19.29 o 
  -1  10  12       25.72       39.63     18.89 o 
   0  10  12       46.92       35.79     18.15 o 
   1  10  12       53.56       25.40     20.70 o 
  -2  11  12       24.93       37.24     23.44 o 
  -1  11  12        8.28       35.62     29.70 o 
   0  11  12       38.34       19.33     27.88 o 
   1  11  12        9.62       12.22     19.08 o 
  -5   0  13        2.23       21.26     33.23 o 
  -3   0  13      544.97      546.86     66.23 o 
  -1   0  13       33.09       59.86     29.39 o 
   1   0  13     2816.84     2592.88    104.97 o 
   3   0  13        1.19       30.83     29.94 o 
  -5   1  13        4.90       11.79     27.20 o 
  -4   1  13      244.14      247.78     42.51 o 
  -3   1  13      200.24      274.84     38.24 o 
  -2   1  13      162.73      206.01     28.26 o 
  -1   1  13        2.32       10.83     11.11 o 
   0   1  13      197.75      195.37     16.56 o 
   1   1  13       14.30       -0.23      6.25 o 
   2   1  13      227.22      205.37     21.22 o 
   3   1  13       61.37       42.49     23.46 o 
  -4   2  13       29.10       22.22     18.52 o 
  -3   2  13      477.75      449.95     43.50 o 
  -2   2  13        2.15       -4.48     14.98 o 
  -1   2  13        6.03       20.48     13.85 o 
   0   2  13      177.20      178.49     17.46 o 
   1   2  13      104.73       86.27     12.56 o 
   2   2  13        6.12       28.16     16.71 o 
   3   2  13        9.84       22.52     20.26 o 
  -4   3  13       62.60       82.94     27.05 o 
  -3   3  13      294.72      306.68     48.78 o 
  -2   3  13      631.32      713.02     50.76 o 
  -1   3  13      128.62      129.53     17.53 o 
   0   3  13      112.74      121.96     15.53 o 
   1   3  13       63.13       53.93     11.58 o 
   2   3  13      299.34      245.59     25.55 o 
   3   3  13       25.48       11.40     15.34 o 
  -4   4  13       30.03       32.35     19.88 o 
  -3   4  13      107.79      153.27     28.78 o 
  -2   4  13       81.75       96.86     22.24 o 
  -1   4  13      655.26      635.74     36.56 o 
   0   4  13      226.51      229.42     20.71 o 
   1   4  13      874.47      880.18     44.05 o 
   2   4  13      142.56      152.73     22.28 o 
   3   4  13      288.46      290.48     38.35 o 
  -4   5  13       12.15      -11.40     22.02 o 
  -3   5  13      309.07      322.19     38.95 o 
  -2   5  13      390.05      497.53     42.10 o 
  -1   5  13      200.38      218.07     23.17 o 
   0   5  13      220.19      262.00     23.91 o 
   1   5  13        4.54       22.42     16.87 o 
   2   5  13      137.60      164.05     36.14 o 
   3   5  13        0.47       18.48     23.76 o 
  -4   6  13       23.10       39.76     49.46 o 
  -3   6  13      117.43      124.95     30.94 o 
  -2   6  13      155.79      133.24     20.12 o 
  -1   6  13       11.12        8.36     10.12 o 
   0   6  13       22.69       51.66     15.32 o 
   1   6  13        2.48        9.88     14.69 o 
   2   6  13       60.77       98.17     27.24 o 
  -4   7  13      169.58      192.87     45.91 o 
  -3   7  13      138.80      126.73     36.37 o 
  -2   7  13       51.90       62.25     16.56 o 
  -1   7  13      110.05      128.65     21.48 o 
   0   7  13       47.91       82.48     23.85 o 
   1   7  13       25.31       20.71     16.48 o 
   2   7  13        5.85       30.68     22.94 o 
  -3   8  13       56.91      127.52     37.59 o 
  -2   8  13      108.68       83.49     20.51 o 
  -1   8  13      530.33      632.14     48.57 o 
   0   8  13      130.10      157.59     26.72 o 
   1   8  13      220.74      307.29     35.98 o 
   2   8  13        4.45        0.05     31.87 o 
  -3   9  13       25.19       23.28     25.15 o 
  -2   9  13      361.34      332.51     39.95 o 
  -1   9  13      128.83      142.32     25.17 o 
   0   9  13      283.94      283.80     35.28 o 
   1   9  13       19.79        0.71     15.47 o 
  -2  10  13        4.11       10.71     22.10 o 
  -1  10  13       88.95       89.39     26.30 o 
   0  10  13       49.87       55.55     27.58 o 
   1  10  13        1.30       26.62     43.02 o 
  -1  11  13       31.36       51.36     35.74 o 
  -4   0  14       15.61        8.43     26.86 o 
  -2   0  14       38.03       75.60     29.93 o 
   0   0  14     1679.70     1620.64    243.16 o 
   2   0  14      390.68      337.49     45.84 o 
  -4   1  14       27.32       21.85     28.31 o 
  -3   1  14      428.54      434.26     47.29 o 
  -2   1  14      274.97      345.77     38.14 o 
  -1   1  14       77.81       73.41     19.50 o 
   0   1  14       64.58       66.30     25.48 o 
   1   1  14      792.05      695.90     32.75 o 
   2   1  14        0.32       -2.09     11.37 o 
   3   1  14       20.60       20.30     18.47 o 
  -4   2  14      400.91      419.35     51.42 o 
  -3   2  14        7.35       25.63     19.47 o 
  -2   2  14      253.88      344.49     40.96 o 
  -1   2  14       26.57       22.83     14.64 o 
   0   2  14      152.20      167.69     20.65 o 
   1   2  14        0.26        4.71      8.61 o 
   2   2  14       83.06       70.76     20.65 o 
   3   2  14       31.86       52.94     21.44 o 
  -4   3  14       67.11       71.53     37.64 o 
  -3   3  14      160.48      252.01     37.48 o 
  -2   3  14       83.89      120.64     25.81 o 
  -1   3  14       80.09       96.77     30.32 o 
   0   3  14      249.68      232.42     22.45 o 
   1   3  14       51.96       58.41     17.39 o 
   2   3  14       17.37       47.93     15.73 o 
   3   3  14        4.43       48.83     34.75 o 
  -4   4  14        3.42      -16.25     19.04 o 
  -3   4  14        7.79       29.15     20.66 o 
  -2   4  14       60.42      105.70     25.98 o 
  -1   4  14      300.98      321.10     33.27 o 
   0   4  14      396.56      390.75     29.59 o 
   1   4  14      159.42      169.86     25.43 o 
   2   4  14      155.54      159.80     28.18 o 
  -4   5  14        2.11       -4.66     21.82 o 
  -3   5  14       51.63      123.53     31.82 o 
  -2   5  14      270.01      313.63     38.19 o 
  -1   5  14      388.29      463.58     45.51 o 
   0   5  14        1.09       -7.17     13.07 o 
   1   5  14       80.95       61.88     20.53 o 
   2   5  14      233.70      226.18     42.12 o 
  -3   6  14        1.05       29.81     21.50 o 
  -2   6  14      328.58      352.71     40.53 o 
  -1   6  14       14.79       28.10     14.76 o 
   0   6  14       52.57       62.22     17.12 o 
   1   6  14       17.81        2.31     13.90 o 
   2   6  14       28.97       63.54     49.93 o 
  -3   7  14      190.20      189.13     55.89 o 
  -2   7  14      132.98      180.19     31.84 o 
  -1   7  14      159.49      164.65     25.40 o 
   0   7  14      117.57      144.83     31.10 o 
   1   7  14       33.71       27.24     19.00 o 
   2   7  14       45.44      -10.38     20.08 o 
  -3   8  14      159.53      250.35     49.92 o 
  -2   8  14       39.25       63.01     35.20 o 
  -1   8  14       61.84       57.64     25.41 o 
   0   8  14      157.25      184.62     32.01 o 
   1   8  14       24.98       31.74     19.80 o 
  -2   9  14        0.03       52.83     45.89 o 
  -1   9  14      140.37      173.50     29.25 o 
   0   9  14      153.64      149.26     30.61 o 
   1   9  14       57.18       45.29     25.04 o 
  -1  10  14       60.07       79.90     42.36 o 
  -3   0  15        1.44      -12.93     27.49 o 
  -1   0  15        1.06       55.91     42.92 o 
   1   0  15      622.79      549.58     54.31 o 
  -4   1  15       72.35       83.94     34.06 o 
  -3   1  15        4.76      -18.81     21.89 o 
  -2   1  15       54.68       93.52     26.57 o 
  -1   1  15      109.41      142.68     26.32 o 
   0   1  15      276.56      285.63     29.76 o 
   1   1  15      362.57      317.71     29.31 o 
   2   1  15       48.55       63.51     24.15 o 
  -4   2  15       17.50       41.94     25.89 o 
  -3   2  15      871.72      977.75     79.67 o 
  -2   2  15        1.34        7.64     16.39 o 
  -1   2  15      262.64      305.47     37.13 o 
   0   2  15       39.33       51.00     17.75 o 
   1   2  15        4.60       30.15     15.08 o 
   2   2  15        0.98       -4.61     15.24 o 
  -4   3  15      126.30      152.16     38.49 o 
  -3   3  15       58.72       43.59     23.95 o 
  -2   3  15      401.58      495.94     46.78 o 
  -1   3  15      148.50      207.04     32.79 o 
   0   3  15       91.29       82.03     19.86 o 
   1   3  15       64.48       66.17     19.75 o 
   2   3  15       21.03        2.17     14.40 o 
  -4   4  15        1.07       78.23     45.52 o 
  -3   4  15        1.42       10.80     17.06 o 
  -2   4  15        5.92       20.94     18.11 o 
  -1   4  15      163.75      210.83     32.20 o 
   0   4  15      231.54      295.46     34.13 o 
   1   4  15      100.18       71.69     21.32 o 
   2   4  15        1.15       32.24     25.65 o 
  -3   5  15       29.89       58.65     48.35 o 
  -2   5  15       74.33      111.29     28.04 o 
  -1   5  15       37.00       38.00     24.42 o 
   0   5  15      128.72      171.55     27.47 o 
   1   5  15       62.16       61.03     21.59 o 
   2   5  15      276.56      244.41     76.09 o 
  -3   6  15      227.49      228.28     44.26 o 
  -2   6  15       77.80       44.17     21.44 o 
  -1   6  15      347.81      474.46     48.39 o 
   0   6  15       19.50       30.16     30.53 o 
   1   6  15       36.99       52.83     24.54 o 
  -3   7  15       16.39      -18.08     26.81 o 
  -2   7  15      107.63      181.32     48.52 o 
  -1   7  15       59.32       57.22     29.46 o 
   0   7  15       86.12      102.92     33.53 o 
   1   7  15       19.05       42.02     36.98 o 
  -2   8  15       60.66      144.47     45.07 o 
  -1   8  15       35.25       64.91     26.98 o 
   0   8  15       12.12       67.74     32.63 o 
  -1   9  15       46.49       84.50     59.87 o 
  -2   0  16        0.69       21.21     39.75 o 
   0   0  16       77.47       75.93     29.96 o 
   2   0  16      125.33       99.33     47.09 o 
  -3   1  16      284.30      248.57     44.96 o 
  -2   1  16        0.82       33.93     30.70 o 
  -1   1  16       44.97       75.68     24.37 o 
   0   1  16      109.61      132.89     23.58 o 
   1   1  16      229.43      203.68     33.03 o 
   2   1  16      115.60       88.71     34.28 o 
  -3   2  16       74.46      132.99     40.10 o 
  -2   2  16      605.73      666.00     60.21 o 
  -1   2  16        7.89       25.25     20.50 o 
   0   2  16      313.66      308.26     34.04 o 
   1   2  16        4.04       16.21     29.05 o 
   2   2  16       31.95       26.60     24.75 o 
  -3   3  16       34.86       95.71     44.36 o 
  -2   3  16        2.30       11.78     21.50 o 
  -1   3  16      296.64      304.58     37.07 o 
   0   3  16      107.50      136.46     26.15 o 
   1   3  16       59.75       69.99     25.78 o 
  -3   4  16        1.61      -24.12     24.95 o 
  -2   4  16       17.09        2.31     15.72 o 
  -1   4  16       57.02       94.15     29.78 o 
   0   4  16       24.66       11.69     16.05 o 
   1   4  16        1.89       14.66     19.22 o 
  -3   5  16       48.73       48.85     28.81 o 
  -2   5  16       14.26       10.99     18.67 o 
  -1   5  16        1.38      -16.50     19.31 o 
   0   5  16        9.63       54.09     30.04 o 
   1   5  16       66.96       33.13     23.85 o 
  -2   6  16      223.15      276.48     45.49 o 
  -1   6  16        0.36        1.13     14.83 o 
   0   6  16      144.26      148.59     36.95 o 
   1   6  16       38.53       45.01     33.92 o 
  -2   7  16        0.06       59.96     29.24 o 
  -1   7  16      209.64      257.05     45.25 o 
   0   7  16       52.78       77.65     31.95 o 
  -3   0  17       38.57       41.41     40.14 o 
  -1   0  17        1.28       -8.40     26.40 o 
   1   0  17        1.02       15.86     33.80 o 
  -3   1  17       47.06       46.50     28.79 o 
  -2   1  17      136.53      224.35     42.58 o 
  -1   1  17       28.65       50.22     23.04 o 
   0   1  17       51.10       16.69     17.23 o 
   1   1  17       75.61       71.04     32.49 o 
  -3   2  17      374.79      392.29     52.76 o 
  -2   2  17        4.22        8.74     20.38 o 
  -1   2  17      338.86      317.06     41.64 o 
   0   2  17       76.24       96.34     25.00 o 
   1   2  17      173.86      147.30     44.09 o 
  -2   3  17      118.78       90.07     33.38 o 
  -1   3  17       38.68       29.62     22.73 o 
   0   3  17      236.67      236.93     49.84 o 
   1   3  17       56.77       76.81     36.07 o 
  -2   4  17        3.70       83.88     30.45 o 
  -1   4  17       16.90       50.77     33.41 o 
   0   4  17        5.41       53.50     46.42 o 
  -2   5  17        8.90        4.28     24.19 o 
  -1   5  17       17.67        8.99     33.58 o 
   0   5  17       60.55       77.97     35.69 o 
  -2   0  18       27.62       87.03     52.24 o 
  -2   1  18       72.77       43.02     30.52 o 
  -1   1  18        8.58       -3.45     17.35 o 
   0   1  18        0.00        9.94     23.50 o 
  -1   2  18        0.05       53.00     30.35 o 
  -1   3  18      353.10      431.54     51.78 o 
                                                 
